# Supplementary material for: Health-related factors leading to disabilities in Korea: Survival analysis
Source: Front Public Health. 2022 Dec 22;10:1048044. doi: 10.3389/fpubh.2022.1048044 (PMC9813747; doi:10.3389/fpubh.2022.1048044)
Supplement: Supplementary file 1 [file Table_1.XLSX]

## Sheet: version 1.7
2008~2018년 한국의료패널 연간데이터 (KHP version 1.7) 코드북
													단위: 케이스*변수
구 분		파일명 2)	2008	2009	2010	2011	2012	2013	2014	2015	2016	2017	2018
조사일자		SURVEY	10,780*49
가구key		MT00_H	7,009*5	6,314*5	5,956*5	5,741*5	5,434*5	5,200*5	6,862*5	6,607*5	6,437*5	6,408*5	6,379*5
가구원key		MT00_I	21,283*8	19,153*8	17,885*8	17,035*8	15,872*8	14,839*8	19,219*8	18,130*8	17,424*8	17,184*8	17,008*8
가구사항		T00HH	7,009*48	6,314*146	5,956*61	5,741*66	5,434*66	5,200*66	6,862*71	6,607*65	6,437*63	6,408*63	6,379*63
가구원사항		T00IND	21,283*62	19,153*80	17,885*94	17,035*88	15,872*89	14,839*80	19,219*94	18,130*94	17,424*94	17,184*92	17,008*91
민간 의료보험 1)	가구 민간의료보험	T00HPH	7,009*15	6,314*16
			7,009*13
	가구원 민간의료보험	T00PHI	23,253*15	22,473*14	22,597*25	23,215*28	22,720*33	21,601*32	27,781*32	28,300*32	28,393*32	28,563*32	29,092*32
			23,966*15		23,707*26
	민간의료보험 급여	T00PHR	868*17	891*17	1,420*24	1,235*25	1,025*26	1,922*26	1,950*26	1,950*26	1,924*26	1,914*26	2,259*26
			784*17		1,173*25
의료이용	만성질환 및 의약품 이용	T00CD	16,368*22	21,034*18	23,238*18	24,683*27	23,581*24	24,600*24	155,302*22	146,732*22	140,697*22	139,224*22	137,981*22
	3개월 이상 의약품 이용	T00MD	2,031*19	1,518*16		1,615*16	1,805*16	1,627*16	1,927*13	1,807*13	1,939*13	1,972*13	1,579*13
	응급의료이용	T00ER	2,000*41	1,986*42	2,086*47	1,805*47	1,806*49	1,646*48	2,241*48	2,130*48	2,170*48	2,123*48	2,262*48
	입원의료이용	T00IN	2,622*61	2,630*60	2,835*66	2,804*66	2,802*65	2,518*65	3,429*65	3,486*65	3,516*65	3,496*66	3,674*66
	외래의료이용	T00OU	234,059*53	239,672*67	247,797*72	255,306*68	254,980*64	248,448*64	311,170*69	300,205*65	300,702*65	301,467*65	301,591*65
부가조사		T00APPEN		13,821*120	13,207*100	12,684*147	11,947*118	11,315*115	14,815*82	14,099*74	13,523*92	13,460*97	13,413*97
장기요양보험		T00LTC		2,714*23	2,772*23	2,859*46	2,852*24	11,422*24	15,032*24	14,241*24	13,787*24	13,556*24	13,593*24
소득(가구원 단위)		T00INCOME_IND	21,283*28	19,153*40	17,885*40	17,035*40	15,872*40	14,839*40	19,219*40	18,130*13	17,424*13	17,184*13	17,008*13
1) 2008, 2010년은 상반기와 하반기로 구분되어 있음.
2) 파일명 T00IND, 00은 해당연도 2자리수

## Sheet: survey
																															조사일 (SURVEY)
설문내용	변수명	보기문항내용	2008 상반기		2008 하반기		2009		2010 상반기		2010 하반기		2011		2012		2013		2014		2015		2016		2017		2018		2019		비고
			빈도	(%)	빈도	(%)	빈도	(%)	빈도	(%)	빈도	(%)	빈도	(%)	빈도	(%)	빈도	(%)	빈도	(%)	빈도	(%)	빈도	(%)	빈도	(%)	빈도	(%)	빈도	(%)
방문조사일
가구고유번호	HHIDWON	유효
가구생성차수	M1	(11) 2008년 상반기	7866	100	7169	99.5556	6727	98.9556	6313	98.1346	6089	96.93	5800	95.99	5551	94.79	4899	94.21	4891	66.64	4642	66.48	4521	66.2806	4365	65.74	4232	65.1378	4164	65.093
		(12) 2008년 하반기			32	0.444383	27	0.4	24	0.373076	23	0.366067	22	0.36	20	0.34	20	0.38	20	0.27	19	0.27	19	0.278552	18	0.27	17	0.261659	17	0.26575
		(21) 2009년					44	0.65	40	0.621794	41	0.652555	39	0.65	38	0.65	34	0.65	34	0.46	33	0.47	32	0.469139	32	0.48	30	0.461752	30	0.46897
		(31) 2010년 상반기							56	0.870511	52	0.82763	50	0.83	48	0.82	43	0.83	43	0.59	43	0.62	42	0.615745	41	0.62	41	0.63106	40	0.625293
		(32) 2010년 하반기									78	1.24	66	1.09	61	1.04	50	0.96	50	0.68	46	0.66	47	0.689049	44	0.66	43	0.661844	43	0.67219
		(41) 2011년											65	1.08	60	1.02	47	0.9	47	0.64	45	0.64	42	0.615745	37	0.56	34	0.523318	33	0.515867
		(51) 2012년													78	1.33	61	1.17	2098	28.59	1909	27.34	1795	26.3158	1721	25.92	1657	25.5041	1638	25.6058
		(61) 2013년															46	0.88	64	0.87	62	0.89	61	0.894297	58	0.87	56	0.861936	56	0.87541
		(71) 2014년																	92	1.25	82	1.17	79	1.15819	74	1.11	70	1.07742	68	1.063
		(81) 2015년																	102	1.46	102	1.46	92	1.34878	85	1.28	80	1.23134	75	1.17242
		(91) 2016년																					91	1.33412	83	1.25	79	1.21595	78	1.21932
		(101) 2017년																							82	1.23	77	1.18516	75	1.17242
		(111) 2018년																									81	1.24673	80	1.25059
가구분리일련번호	M2	(1) 첫번째 분가가구	7866	100	7201	100	6797	99.9853	6430	99.9534	6276	99.8886	6035	99.88	5847	99.85	5045	97.02	7329	99.86	6971	99.83	6803	99.7361	6624	99.76	6481	99.7537	6381	99.7499
		(2) 두번째 분가가구					1	0.0147102	3	0.0466345	7	0.111412	7	0.12	9	0.15	155	2.98	10	0.14	12	0.17	17	0.24923	15	0.23	15	0.230876	15	0.234485
		(3) 세번째 분가가구																					1	0.0146606	1	0.02	1	0.0153917	1	0.0156323
가구식별번호	HHID	유효	7866	100	7201	100	6798	100	6433	100	6283	100	6042	100	5856	100	5200	100	7339	100	6983	100	6821	100	6640	100	6497	100	6397	100	HHID=HHIDWON+M1+M2
가구유치(예비)조사일	YEAR0	(2007)년	3422	43.5																											가구유치(예비) 조사
		(2008)년	4444	56.5
	MON0	(1)월	1878	23.87
		(2)월	1272	16.17
		(3)월	1294	16.45
		(10)월	39	0.5
		(11)월	1484	18.87
		(12)월	1899	24.14
	DAY0	( )일: 유효	7866	100
조사차수별 조사일	YEAR00	(2008)년	7866	100	2713	37.6753																									1차: 2008년 상반기 2차: 2008년 하반기 3차: 2009년 4차: 2010년 상반기 5차: 2010년 하반기 6차: 2011년 7차: 2012년 8차: 2013년 9차: 2014년 10차: 2015년 11차: 2016년 12차: 2017년 13차: 2018년 14차: 2019년
		(2009)년			4488	62.3247	6798	100
		(2010)년							6433	100	4900	77.99
		(2011)년									1383	22.01	6042	100
		(2012)년													5856	100
		(2013)년															5521	100
		(2014)년																	7339	100
		(2015)년																			6983	100
		(2016)년																					6821	100
		(2017)년																							6640	100
		(2018)년																									6497	100
		(2019)년																											6397	100
	MON00	(1)월			1284	17.8309			179	2.78296	1318	20.98																	3	0.046897
		(2)월			1623	22.5385			1017	15.8116	65	1.03			222	3.79	238	4.31	1	0.01			1171	17.1676	1198	18.04	1201	18.4855	1943	30.3736
		(3)월			1581	21.9553			1182	18.3769					1299	22.18	1167	21.14	1392	18.97	1739	24.9	2048	30.0249	2197	33.09	2194	33.7694	2492	38.9558
		(4)월	703	8.9372					943	14.6611					1232	21.04	1181	21.39	1523	20.75	1401	20.06	2003	29.3652	2105	31.7	2227	34.2774	1900	29.7014
		(5)월	1056	13.4249			1098	16.1518	1231	19.1387			100	1.66	1329	22.69	1105	20.01	1391	18.95	1759	25.19	1569	23.0025	1125	16.94	874	13.4524	59	0.922307
		(6)월	1086	13.8063			1393	20.4913	1202	18.68			808	13.37	1296	22.13	1179	21.35	1543	21.02	244	3.49	30	0.439818	15	0.23	1	0.0153917
		(7)월	1540	19.5779			1445	21.2563	620	9.6393			717	11.87	470	8.03	575	10.41	1354	18.45	1082	15.49
		(8)월	1486	18.8914			1448	21.3004	59	0.917289			729	12.07	8	0.14	55	1	127	1.73	750	10.74
		(9)월	1588	20.1882			1254	18.4466					1368	22.64			21	0.38	8	0.11	8	0.11
		(10)월	405	5.14874			160	2.35363			1424	22.66	1219	20.18
		(11)월	2	0.0254259	1082	15.0257					1732	27.57	995	16.47
		(12)월			1631	22.6496					1744	27.76	106	1.75
	DAY00	유효	7866	100	7201	100	6798	100	6433	100	6283	100	6042	100	5856	100	5521	100	7339	100	6983	100	6821	100	6640	100	6497	100	6397	100

## Sheet: MT_H
																									가구 KEY(MT_H)
설문내용	변수명	보기문항내용	2008 통합		2009 통합		2010 통합		2011 통합		2012 통합		2013 통합		2014 통합		2015 통합		2016 통합		2017 통합		2018 통합		비고
			빈도	(%)	빈도	(%)	빈도	(%)	빈도	(%)	빈도	(%)	빈도	(%)	빈도	(%)	빈도	(%)	빈도	(%)	빈도	(%)	빈도	(%)
가구 Key 파일
가구고유번호	HHIDWON	유효	7009	100	6314	100	5956	100	5741	100	5434	100	5200	100	6862	100	6607	100	6437	100	6408	100	6379	100
가구생성차수	M1	(11) 2008년 상반기	7009	100	6281	99.48	5865	98.47	5558	96.81	5179	95.3073	4899	94.21	4643	67.66	4432	67.08	4274	66.3974	4233	66.06	4166	65.308
		(12) 2008년 하반기			24	0.38	23	0.39	20	0.35	21	0.386456	20	0.38	19	0.28	18	0.27	18	0.279633	17	0.27	17	0.266499
		(21) 2009년			9	0.14	38	0.64	38	0.66	36	0.662495	34	0.65	33	0.48	32	0.48	32	0.497126	31	0.48	30	0.470293
		(31) 2010년 상반기					30	0.5	48	0.84	45	0.828119	43	0.83	43	0.63	43	0.65	41	0.636943	41	0.64	40	0.627058
		(32) 2010년 하반기							67	1.17	54	0.993743	50	0.96	47	0.68	45	0.68	42	0.652478	43	0.67	43	0.674087
		(41) 2011년							10	0.17	57	1.04895	57	0.9	45	0.66	41	0.62	36	0.559267	36	0.56	33	0.517322
		(51) 2012년									42	0.772911	61	1.17	1910	27.83	1784	27	1708	26.5341	1658	25.87	1639	25.6937
		(61) 2013년											46	0.88	62	0.9	61	0.92	58	0.901041	56	0.87	56	0.877881
		(71) 2014년													60	0.87	79	1.2	74	1.1496	72	1.12	68	1.066
		(81) 2015년													72	1.09	72	1.09	87	1.35156	81	1.26	75	1.17573
		(91) 2016년																	67	1.04086	80	1.25	78	1.22276
		(101) 2017년																			60	0.94	75	1.17573
		(111) 2018년																					59	0.92491
가구분리일련번호	M2	(1) 첫번째 분가가구	7009	100	6314	100	5953	99.95	5734	99.88	5428	99.8896	5193	99.87	6853	99.87	6596	99.83	6422	99.767	6392	99.75	6363	99.7492
		(2) 두번째 분가가구					3	0.05	7	0.12	6	0.110416	7	0.13	9	0.13	11	0.17	15	0.233028	15	0.23	15	0.235147
		(3) 세번째 분가가구																			1	0.02	1	0.0156764
가구식별번호	HHID	유효	7009	100	6314	100	5956	100	5741	100	5434	100	5200	100	6862	100	6607	100	6437	100	6408	99.5495	6379	100	HHID=HHIDWON+M1+M2
가구내 가구원변동유무	HFLAG	(0) 가구내 가구원변동 없음	6944	99.07	6175	97.8	5775	96.96	5561	96.86	5268	96.9452	5045	97.02	6652	96.94	6423	97.2151	6267	97.359	6234	97.28	6168	96.6923
		(1) 가구내 가구원변동 있음	65	0.93	139	2.2	181	3.04	180	3.14	166	3.05484	155	2.98	210	3.06	184	2.78493	170	2.64098	174	2.72	211	3.30773

## Sheet: MT_I
																									가구원 KEY(MT_I)
설문내용	변수명	보기문항내용	2008 통합		2009 통합		2010 통합		2011 통합		2012 통합		2013 통합		2014 통합		2015 통합		2016 통합		2017 통합		2018 통합		비고
			빈도	(%)	빈도	(%)	빈도	(%)	빈도	(%)	빈도	(%)	빈도	(%)	빈도	(%)	빈도	(%)	빈도	(%)	빈도	(%)	빈도	(%)
가구원 Key 파일
가구고유번호	HHIDWON	유효	21283	100	19153	100	17885	100	17035	100	15872	100	14839	100	19219	100	18130	100	17424	100	17184	100	17008	100
가구생성차수	M1	(11) 2008년 상반기	21283	100	19097	99.7076	17690	98.9097	16647	97.7223	15313	96.4781	14143	95.31	13123	68.28	12230	67.46	11626	66.7241	11396	66.32	11140	65.4986
		(12) 2008년 하반기			45	0.23495	46	0.257199	45	0.264162	48	0.302419	50	0.34	54	0.28	53	0.29	57	0.327135	56	0.33	58	0.341016
		(21) 2009년			11	0.0574323	90	0.503215	100	0.587027	96	0.604839	96	0.65	95	0.49	96	0.53	99	0.568182	97	0.56	96	0.56444
		(31) 2010년 상반기					59	0.329885	102	0.598767	104	0.655242	109	0.73	117	0.61	122	0.67	120	0.688705	124	0.72	123	0.723189
		(32) 2010년 하반기							129	0.757264	121	0.762349	120	0.81	123	0.64	128	0.71	116	0.665748	120	0.7	123	0.723189
		(41) 2011년							12	0.0704432	114	0.718246	108	0.73	113	0.59	109	0.6	104	0.596878	111	0.65	106	0.623236
		(51) 2012년									76	0.478831	120	0.81	5355	27.86	4952	27.31	4704	26.9972	4539	26.41	4475	26.3111
		(61) 2013년											93	0.63	140	0.73	147	0.81	147	0.843664	151	0.88	159	0.934854
		(71) 2014년													99	0.52	150	0.83	151	0.866621	151	0.88	153	0.899577
		(81) 2015년													143	0.79	143	0.79	193	1.10767	195	1.13	195	1.14652
		(91) 2016년																	107	0.614096	136	0.79	138	0.811383
		(101) 2017년																			108	0.63	144	0.84666
		(111) 2018년																					98	0.576199
가구분리일련번호	M2	(1) 첫번째 분가가구	21283	100	19153	100	17878	99.9609	17022	99.9237	15860	99.9244	14823	99.89	19199	99.9	18107	99.87	17394	99.8278	17151	99.81	16975	99.806
		(2) 두번째 분가가구					7	0.0391389	13	0.0763135	12	0.0756048	16	0.11	20	0.1	23	0.13	30	0.172176	32	0.19	32	0.188147
		(3) 세번째 분가가구																			1	0.01	1	0.00587959
가구식별번호	HHID	유효	21283	100	19153	100	17885	100	17035	100	15872	100	20641	100	19219	100	18130	100	17424	100	17184	100	17008	100	HHID=HHIDWON+M1+M2
응답자가구원번호	PID	(1)	6949	32.6505	6187	32.303	5734	32.06	5394	31.66	4973	31.3319	4638	31.26	6169	32.1	5774	31.85	5506	31.6001	5362	31.2	5224	30.715	가구원 번호
		(2)	6125	28.7788	5497	28.7005	5124	28.65	4856	28.51	4510	28.4148	4234	28.53	5542	28.84	5227	28.83	5024	28.8338	4942	28.76	4875	28.663
		(3)	4267	20.0489	3768	19.6732	3451	19.3	3220	18.9	2943	18.5421	2673	18.01	3442	17.91	3184	17.56	3003	17.2348	2942	17.12	2880	16.9332
		(4)	2949	13.8561	2703	14.1127	2554	14.28	2444	14.35	2283	14.3838	2111	14.23	2625	13.66	2458	13.56	2362	13.556	2323	13.52	2309	13.576
		(5)	748	3.51454	732	3.82186	721	4.03	767	4.5	762	4.80091	731	4.93	895	4.66	874	4.82	869	4.98737	897	5.22	918	5.39746
		(6)	182	0.855143	191	0.997233	211	1.18	237	1.39	257	1.6192	272	1.83	325	1.69	347	1.91	348	1.99725	372	2.16	398	2.34008
		(7)	51	0.239628	57	0.297604	70	0.39	80	0.47	97	0.611139	109	0.73	130	0.68	156	0.86	170	0.975666	188	1.09	210	1.23471
		(8)	8	0.0375887	12	0.0626534	14	0.08	23	0.14	29	0.182712	41	0.28	52	0.27	62	0.34	76	0.43618	78	0.45	99	0.582079
		(9)	2	0.00939717	4	0.0208845	4	0.02	8	0.05	10	0.063004	17	0.11	22	0.11	28	0.15	29	0.166437	38	0.22	43	0.252822
		(10)	1	0.00469859	1	0.00522111	1	0.01	4	0.02	4	0.0252016	9	0.06	11	0.06	12	0.07	18	0.103306	21	0.12	25	0.14699
		(11)	1	0.00469859	1	0.00522111	1	0.01	2	0.01	3	0.0189012	3	0.02	4	0.02	5	0.03	11	0.0631313	12	0.07	16	0.0940734
		(12)									1	0.0063004	1	0.01	2	0.01	3	0.02	5	0.0286961	5	0.03	6	0.0352775
		(13)																			2	0.01	2	0.0117592
		(14)																	2	0.0114784	1	0.01	1	0.00587959
		(15)																	1	0.00573921	1	0.01	1	0.00587959
		(17)																					1	0.00587959
가구원고유번호	PIDWON	유효	21283	100	19153	100	17885	100	17035	100	15872	100	14839	100	19219	100	18130	100	17424	100	17184	100	17008	100	PIDWON= HHIDWON+PID
가구원식별번호	HPID	유효	21283	100	19153	100	17885	100	17035	100	15872	100	14839	100	19219	100	18130	100	17424	100	17184	100	17008	100	HPID=HHID+PID
가구원변동내용	IFLAG	(0) 가구원변동 없음	21205	99.6335	18989	99.1437	17674	98.8202	16831	98.8025	15683	98.8092	14668	98.85	18963	98.67	17919	98.8362	17234	98.9096	16997	98.91	16780	98.6595
		(2) 사망가구원	37	0.173848	69	0.360257	78	0.43612	87	0.510713	81	0.510333	81	0.55	111	0.58	92	0.507446	90	0.516529	85	0.49	95	0.558561
		(3) 분가가구원	41	0.192642	95	0.496006	133	0.74364	117	0.686821	108	0.680444	90	0.61	145	0.75	119	0.656371	100	0.573921	102	0.59	133	0.781985

## Sheet: hh
																										가구 정보 (HH)
설문내용	설문세부내용	변수명	보기문항내용	2008 통합		2009 통합		2010 통합		2011 통합		2012 통합		2013 통합		2014 통합		2015 통합		2016 통합		2017 통합		2018 통합		비고
				빈도	(%)	빈도	(%)	빈도	(%)	빈도	(%)	빈도	(%)	빈도	(%)	빈도	(%)	빈도	(%)	빈도	(%)	빈도	(%)	빈도	(%)
가구정보(조사일 기준)
가구고유번호		HHIDWON	유효	7009	100	6314	100	5956	100	5741	100	5434	100	5200	100	6862	100	6607	100	6437	100	6408	100	6379	100
가구생성차수		M1	(11) 2008년 상반기	7009	100	6281	99.48	5865	98.47	5558	96.81	5179	95.3073	4899	94.21	4643	67.66	4432	67.08	4274	66.3974	4233	66.06	4166	65.308
			(12) 2008년 하반기			24	0.38	23	0.39	20	0.35	21	0.386456	20	0.38	19	0.28	18	0.27	18	0.279633	17	0.27	17	0.266499
			(21) 2009년			9	0.14	38	0.64	38	0.66	36	0.662495	34	0.65	33	0.48	32	0.48	32	0.497126	31	0.48	30	0.470293
			(31) 2010년 상반기					30	0.5	48	0.84	45	0.828119	43	0.83	43	0.63	43	0.65	41	0.636943	41	0.64	40	0.627058
			(32) 2010년 하반기							67	1.17	54	0.993743	50	0.96	47	0.68	45	0.68	42	0.652478	43	0.67	43	0.674087
			(41) 2011년							10	0.17	57	1.04895	47	0.9	45	0.66	41	0.62	36	0.559267	36	0.56	33	0.517322
			(51) 2012년									42	0.772911	61	1.17	1910	27.83	1784	27	1708	26.5341	1658	25.87	1639	25.6937
			(61) 2013년											46	0.88	62	0.9	61	0.92	58	0.901041	56	0.87	56	0.877881
			(71) 2014년													60	0.87	79	1.2	74	1.1496	72	1.12	68	1.066
			(81) 2015년													72	1.09	72	1.09	87	1.35156	81	1.26	75	1.17573
			(91) 2016년																	67	1.04086	80	1.25	78	1.22276
			(101) 2017년																			60	0.94	75	1.17573
			(111) 2018년																					59	0.92491
가구분리일련번호		M2	(1) 첫번째 분가가구	7009	100	6314	100	5953	99.95	5734	99.88	5428	99.8896	5193	99.87	6853	99.87	6596	99.83	6422	99.767	6392	99.75	6363	99.7492
			(2) 두번째 분가가구					3	0.05	7	0.12	6	0.110416	7	0.13	9	0.13	11	0.17	15	0.233028	15	0.23	15	0.235147
			(3) 세번째 분가가구																			1	0.02	1	0.0156764
가구식별번호		HHID	유효	7009	100	6314	100	5956	100	5741	100	5434	100	5200	100	6862	100	6607	100	6437	100	6408	100	6379	100	HHID=HHIDWON+M1+M2
가구가중치_횡단		H_WGC	유효	7009	100	6314	100	5956	100	5741	100	5434	100	5200	100											2008-2013년에도에만 해당 가중치의 합계는 연도별 추계가구수
가구가중치_횡단_원표본		H_WGC_08	유효													5001	72.8796	4850	73.407	4731	73.497	4733	73.8608	4707	73.789	원표본에 해당 가중치의 합계는 연도별 추계가구수
			결측													1861	27.1204	1757	26.593	1706	26.503	1675	26.1392	1672	26.211	신규표본
가구가중치_횡단_통합표본		H_WGC_TOT	유효													6862	100	6607	100	6437	100	6408	100	6379	100	통합표본(원표본+신규표본)에 해당 가중치의 합계는 연도별 추계가구수
가구일반사항(조사일 기준)
조사일		M6	(2008)년	7009	100
			(2009)년			6314	100
			(2010)년					5956	100	4	0.07
			(2011)년							5737	99.93	2	0.0368053
			(2012)년									5432	99.9632
			(2013)년											5200	100
			(2014)년													6862	100
			(2015)년															6607	100
			(2016)년																	6437	100
			(2017)년																			6408	100
			(2018)년																					6379	100
		M7	(1)월			1	0.02	163	2.74	2	0.03
			(2)월					930	15.61			201	3.69893	227	4.37	1	0.01			1101	17.1042	1157	18.06	1183	18.5452
			(3)월					1090	18.3			1199	22.0648	1092	21	1286	18.74	1657	25.08	1952	30.3247	2109	32.91	2163	33.9081
			(4)월	589	8.4			883	14.83			1169	21.5127	1119	21.52	1439	20.97	1326	20.07	1891	29.377	2042	31.87	2187	34.2844
			(5)월	899	12.83	1017	16.11	1138	19.11	96	1.67	1232	22.6721	1042	20.04	1309	19.08	1667	25.23	1470	22.8367	1087	16.96	845	13.2466
			(6)월	960	13.7	1305	20.67	1128	18.94	774	13.48	1204	22.1568	1122	21.58	1459	21.26	229	3.47	23	0.357309	13	0.2	1	0.0156764
			(7)월	1370	19.55	1341	21.24	578	9.7	674	11.74	420	7.72911	534	10.27	1254	18.27	1026	15.53
			(8)월	1356	19.35	1345	21.3	46	0.77	694	12.09	8	0.147221	47	0.9	107	1.56	696	10.53
			(9)월	1455	20.76	1164	18.44			1301	22.66			17	0.33	7	0.1	6	0.09
			(10)월	378	5.39	141	2.23			1164	20.28
			(11)월	2	0.03					942	16.41	1	0.0184026
			(12)월							94	1.64
		M8	유효	7009	100	6314	100	5956	100	5741	100	5434	100	5200	100	6862	100	6607	100	6437	100	6408	100	6379	100
현주소		P	(11) 서울특별시	1113	15.88	961	15.22	864	14.51	827	14.41	760	13.986	710	13.65	864	12.59	824	12.47	789	12.2573	765	11.94	744	11.6633	시/도
			(26) 부산광역시	527	7.52	491	7.78	444	7.45	433	7.54	409	7.52668	390	7.5	530	7.72	513	7.76	493	7.65885	481	7.51	469	7.35225
			(27) 대구광역시	472	6.73	437	6.92	419	7.03	411	7.16	397	7.30585	376	7.23	447	6.51	430	6.51	412	6.4005	398	6.21	396	6.20787
			(28) 인천광역시	397	5.66	350	5.54	318	5.34	308	5.36	287	5.28156	268	5.15	379	5.52	367	5.55	362	5.62374	362	5.65	365	5.7219
			(29) 광주광역시	190	2.71	174	2.76	170	2.85	167	2.91	155	2.85241	145	2.79	217	3.16	206	3.12	206	3.20025	203	3.17	202	3.16664
			(30 )대전광역시	243	3.47	213	3.37	195	3.27	183	3.19	183	3.36768	172	3.31	256	3.73	248	3.75	246	3.82166	247	3.85	246	3.8564
			(31) 울산광역시	160	2.28	149	2.36	146	2.45	137	2.39	127	2.33714	115	2.21	171	2.49	164	2.48	151	2.34581	154	2.4	157	2.4612
			(36) 세종시											1	0.02	2	0.03	3	0.05	8	0.124281	11	0.17	13	0.203794
			(41) 경기도	1488	21.23	1292	20.46	1241	20.84	1160	20.21	1082	19.9117	1046	20.12	1264	18.42	1197	18.12	1160	18.0208	1173	18.31	1184	18.5609
			(42) 강원도	229	3.27	202	3.2	195	3.27	193	3.36	187	3.4413	181	3.48	266	3.88	261	3.95	256	3.97701	260	4.06	257	4.02884
			(43) 충청북도	237	3.38	210	3.33	197	3.31	187	3.26	183	3.36768	181	3.48	271	3.95	253	3.83	250	3.8838	249	3.89	248	3.88776
			(44) 충청남도	276	3.94	257	4.07	246	4.13	245	4.27	243	4.47184	235	4.52	341	4.97	323	4.89	313	4.86251	309	4.82	308	4.82834
			(45) 전라북도	297	4.24	283	4.48	270	4.53	257	4.48	251	4.61907	253	4.87	352	5.13	353	5.34	352	5.46839	349	5.45	346	5.42405
			(46) 전라남도	359	5.12	340	5.38	329	5.52	327	5.7	311	5.72322	297	5.71	386	5.63	382	5.78	377	5.85677	369	5.76	369	5.78461
			(47) 경상북도	363	5.18	344	5.45	321	5.39	319	5.56	301	5.5392	288	5.54	404	5.89	400	6.05	389	6.04319	391	6.1	389	6.09813
			(48) 경상남도	476	6.79	451	7.14	446	7.49	431	7.51	413	7.60029	403	7.75	527	7.68	502	7.6	494	7.67438	504	7.87	501	7.8539
			(50) 제주도	182	2.6	160	2.53	155	2.6	156	2.72	145	2.66838	139	2.67	185	2.7	181	2.74	179	2.7808	183	2.86	185	2.90014
동/읍면 구분		P2	(1) 동부	5409	77.1722	4814	76.2433	4500	75.5541	4305	74.9869	4044	74.4203	3848	74	5016	73.0982	4821	72.9681	4709	73.1552	4676	72.9713	4635	72.6603
			(2) 읍면부	1600	22.8278	1500	23.7567	1456	24.4459	1436	25.0131	1390	25.5797	1352	26	1846	26.9018	1786	27.0319	1728	26.8448	1732	27.0287	1744	27.3397
총 가구원수	OOO(가구원 이름)님의 현재 가구원 수는 총 ○○명이 맞습니까?(2010-) OOO(가구원 이름)님의 현재 가구원 수는 총 몇 명입니까? (분가/사망가구원 제외)(2009) OOO(가구원 이름)님의 현재 가구원 수는 총 몇 명입니까? (비동거 포함)(2008)	B1	(1) 명	798	11.39	757	11.99	744	12.49	812	14.14	816	15.0166	837	16.1	1182	17.23	1222	18.5	1275	19.8074	1324	20.66	1357	21.2729	조사일을 기준으로 분가가구원과 사망가구원은 제외, 비동거 가구원은 포함한 가구원 수 ※ 방문조사시 확인한 총 가구원수로 연간통합 데이터상의 가구원수(n)와 차이가 있음
			(2) 명	1736	24.77	1610	25.5	1606	26.96	1554	27.07	1507	27.7328	1487	28.6	2006	29.23	1998	30.24	1956	30.3868	1964	30.65	1970	30.8826
			(3) 명	1434	20.46	1275	20.19	1139	19.12	1093	19.04	1052	19.3596	978	18.81	1280	18.65	1214	18.37	1158	17.9897	1133	17.68	1122	17.589
			(4) 명	2250	32.1	1964	31.11	1817	30.51	1654	28.81	1489	27.4015	1370	26.35	1768	25.77	1600	24.22	1515	23.5358	1459	22.77	1431	22.433
			(5) 명	587	8.37	526	8.33	469	7.87	462	8.05	420	7.72911	392	7.54	474	6.91	452	6.84	416	6.46264	423	6.6	393	6.16084
			(6) 명	153	2.18	136	2.15	138	2.32	127	2.21	119	2.18992	104	2	119	1.73	100	1.51	96	1.49138	88	1.37	88	1.37953
			(7) 명	42	0.6	39	0.62	36	0.6	31	0.54	22	0.404858	24	0.46	25	0.36	16	0.24	16	0.248563	14	0.22	15	0.235147
			(8) 명	7	0.1	4	0.06	4	0.07	5	0.09	6	0.110416	5	0.1	5	0.07	3	0.05	3	0.0466056	3	0.05	3	0.0470293
			(9) 명	1	0.01	2	0.03	2	0.03	2	0.03	2	0.0368053	2	0.04	2	0.03	1	0.02	1	0.0155352
			(10) 명
			(11) 명	1	0.01	1	0.02	1	0.02	1	0.02	1	0.0184026	1	0.02	1	0.01	1	0.02	1	0.0155352
가구주 번호	OOO(가구원 이름)님의 가구에서 가구주는 누구입니까?(가구원 번호 기입)	B2	(1)	6921	98.74	6118	96.9	5677	95.32	5300	92.32	4898	90.1362	4583	88.13	6097	88.85	5700	86.27	5421	84.2162	5279	82.38	5136	80.5142	가구주는 가구를 대표하는 사람을 말함
			(2)	64	0.91	130	2.06	161	2.7	242	4.22	269	4.95031	304	5.85	381	5.55	442	6.69	493	7.65885	550	8.58	602	9.43722
			(3)	8	0.11	29	0.46	54	0.91	81	1.41	114	2.0979	130	2.5	158	2.3	195	2.95	217	3.37114	249	3.89	274	4.29534
			(4)	9	0.13	22	0.35	36	0.6	58	1.01	68	1.25138	84	1.62	100	1.46	120	1.82	139	2.15939	144	2.25	153	2.3985
			(5)	4	0.06	8	0.13	18	0.3	39	0.68	49	0.90173	57	1.1	68	0.99	81	1.23	91	1.4137	102	1.59	111	1.74008
			(6)	3	0.04	5	0.08	8	0.13	16	0.28	25	0.460066	24	0.46	33	0.48	40	0.61	40	0.621407	45	0.7	55	0.862204
			(7)			2	0.03	2	0.03	3	0.05	8	0.147221	13	0.25	16	0.23	18	0.27	21	0.326239	23	0.36	26	0.407587
			(8)							2	0.03	3	0.0552079	4	0.08	5	0.07	6	0.09	9	0.139817	8	0.12	11	0.172441
			(9)											1	0.02	3	0.04	4	0.06	3	0.0466056	5	0.08	5	0.0783822
			(10)
			(11)													1	0.01	1	0.02	2	0.0310704	2	0.03	3	0.0470293
			(12)																					1	0.0156764
			(13)																	1	0.0155352	1	0.02	1	0
			(17)																					1	0.0156764
세대구성	선생님 가구의 세대 구성은 다음 중 무엇에 해당됩니까?	B3	(11) 1인가구	798	11.39	757	12.02	744	12.49	812	14.14	816	15.0166	837	16.1	1182	17.23	1222	18.5	1275	19.8074	1324	20.66	1357	21.2729
			(12) 부부(응답자+배우자)	1339	19.1	1263	19.97	1271	21.34	1224	21.32	1205	22.1752	1190	22.88	1627	23.71	1619	24.5	1589	24.6854	1591	24.83	1593	24.9726
			(13) 부부+(부부의)형제자매	2	0.03	6	0.1	3	0.05	3	0.05	6	0.110416	1	0.02	16	0.23	2	0.03	2	0.0310704	4	0.06	3	0.0470293
			(14) 응답자+(응답자의)형제자매	56	0.8	38	0.6	37	0.62	28	0.49	24	0.441664	24	0.46	29	0.42	24	0.36	20	0.310704	20	0.31	20	0.313529
			(15) 부부+(부부의) 기타 친인척	1	0.01	1	0.02	0	0	1	0.02	2	0.0368053	0	0	0	0	0	0	0	0	0	0	0	0
			(19) 기타 1세대 가구	4	0.06	5	0.08	9	0.15	11	0.19	3	0.0552079	1	0.02	1	0.01	2	0.03	0	0	1	0.02	0	0
			(21) 부부+자녀	3603	51.41	3181	50.38	2910	48.86	2731	47.57	2520	46.3747	2321	44.63	2992	43.6	2782	42.11	2657	41.277	2584	40.32	2533	39.7084
			(22) 편부+자녀	94	1.34	83	1.31	83	1.39	81	1.41	73	1.34339	68	1.31	81	1.18	71	1.07	68	1.05639	70	1.09	74	1.16006
			(23) 편모+자녀	415	5.92	367	5.81	355	5.96	343	5.97	328	6.03607	311	5.98	421	6.14	417	6.31	412	6.4005	417	6.51	434	6.80357
			(24) 부부+양친	6	0.09	7	0.11	8	0.13	7	0.12	6	0.110416	7	0.13	9	0.13	5	0.08	1	0.0155352	2	0.03	2	0.0313529
			(25) 부부+편부모	69	0.98	66	1.05	58	0.97	55	0.96	54	0.993743	55	1.06	71	1.03	73	1.1	62	0.963182	52	0.81	51	0.799498
			(26) 부부+자녀+부부의 형제자매	28	0.4	17	0.27	16	0.27	24	0.42	11	0.202429	10	0.19	7	0.1	7	0.11	4	0.0621407	7	0.11	4	0.0627058
			(27) 양조부모+손자녀	24	0.34	26	0.41	23	0.39	24	0.42	15	0.27604	18	0.35	17	0.25	20	0.3	16	0.248563	17	0.27	15	0.235147
			(28) 편조부/편조모+손자녀	34	0.49	34	0.54	25	0.42	28	0.49	27	0.496872	29	0.56	35	0.51	34	0.51	35	0.543732	35	0.55	34	0.532999
			(29) 기타2세대 가구	26	0.37	28	0.44	20	0.34	17	0.3	7	0.128819	12	0.23	15	0.22	10	0.15	8	0.124281	9	0.14	8	0.125412
			(31) 부부+자녀+양친	89	1.27	71	1.12	66	1.11	57	0.99	58	1.06735	52	1	56	0.82	51	0.77	44	0.683548	35	0.55	38	0.595705
			(32) 부부+자녀+편부모	276	3.94	249	3.94	221	3.71	183	3.19	181	3.33088	173	3.33	204	2.97	179	2.71	159	2.47009	158	2.47	134	2.10064
			(33) 양조부모+편부/편모+자녀	0	0	2	0.03	14	0.24	25	0.44	22	0.404858	22	0.42	26	0.38	21	0.32	20	0.310704	12	0.19	11	0.172441
			(34) 편조부/편조모+편부/편모+자녀	0	0	7	0.11	35	0.59	40	0.7	38	0.699301	34	0.65	39	0.57	35	0.53	35	0.543732	33	0.51	32	0.501646
			(39) 기타3세대 가구	145	2.07	106	1.68	56	0.94	45	0.78	36	0.662495	34	0.65	31	0.45	30	0.45	26	0.403915	36	0.56	33	0.517322
			(40) 4세대 가구	0	0	0	0	2	0.03	2	0.03	2	0.0368053	1	0.02	3	0.04	3	0.05	4	0.0621407	1	0.02	3	0.0470293
기초보장 수급형태	선생님의 가구가 국민기초생활보장 수급대상이라면 다음 중 어떠한 형태에 해당됩니까?(2009-2015년) 선생님의 가구가 수급대상이라면 다음 중 어떠한 형태에 해당됩니까?(2008)	B4	(1) 일반수급가구	280	3.99	274	4.34	256	4.3	246	4.28	215	3.95657	197	3.79	224	3.26	279	4.22							(1)-(4): 4. 국민기초 생활보장 수급대상 유무: 선생님의 가구가 국민기초생활보장 수급대상 가구입니까? 문항에 "예"로 응답한 경우 (-1): 위 4번 문항에 "아니오"로 응답한 경우에 해당
			(2) 가구원 중 일부수급가구	89	1.27	87	1.38	74	1.24	81	1.41	67	1.23298	67	1.29	70	1.02
			(3) 조건부수급가구	11	0.16	10	0.16	13	0.22	17	0.3	15	0.27604	14	0.27	12	0.17	17	0.26
			(4) 특례가구	29	0.41	24	0.38	4	0.07	9	0.16	15	0.27604	6	0.12	12	0.17	16	0.24
			(-1) 해당사항없음	6600	94.16	5919	93.74	5609	94.17	5388	93.85	5122	94.2584	4916	94.54	6544	95.37	6295	95.28
수급 가구원	선생님의 가구원 모두가 수급대상자 입니까?	B4_1	(1) 가구원 전부 수급															235	3.56							2015년부터 해당하는 문항
			(2) 가구원 중 일부 수급															77	1.17
			(-1) 해당사항없음															6295	95.28
가구내 결혼이민자 가구원 번호	선생님의 가구에 결혼이민자가 계신다면 누구입니까?	B5	(1)	1	0.01	3	0.05	2	0.03	2	0.03	2	0.0368053	1	0.02	3	0.04	3	0.05	5	0.0776759	5	0.08	4	0.0627058	해당 가구원 번호 5. 다문화 가구: 선생님의 가구는 결혼이민자가 있는 다문화 가구입니까? (사실혼, 귀화 포함) 문항에 "예"로 응답한 경우 (0)없음: 위 5번 문항에 "아니오"로 응답한 경우에 해당
			(2)	35	0.5	31	0.49	35	0.59	35	0.61	31	0.570482	29	0.56	44	0.64	42	0.64	42	0.652478	43	0.67	41	0.642734
			(3)	2	0.03	3	0.05	4	0.07	5	0.09	5	0.0920132	6	0.12	5	0.07	6	0.09	6	0.0932111	8	0.12	8	0.125412
			(4)	5	0.07	4	0.06	4	0.07	7	0.12	6	0.110416	6	0.12	8	0.12	9	0.14	9	0.139817	9	0.14	8	0.125412
			(5)	2	0.03	1	0.02	1	0.02	1	0.02	1	0.0184026	2	0.04	2	0.03	3	0.05	4	0.0621407	4	0.06	3	0.0470293
			(6)													1	0.01	1	0.02	2	0.0310704	2	0.03	3	0.0470293
			(7)
			(8)													1	0.01
			(0) 없음	6964	99.36	6272	99.33	5910	99.23	5691	99.13	5389	99.1719	5156	99.15	6798	99.07	6543	99.03	6369	98.9436	6337	98.89	6312	98.9497
주거형태 2008년 : 2007년 12월 31일 기준 (지대: 2007.1.1~2007.12.31 기준) 2009년 : 2008년 12월 31일 기준 (지대: 2008.1.1~2008.12.31 기준) 2010년 : 2009년 12월 31일 기준 (지대: 2009.1.1~2009.12.31 기준) 2011년 : 2010년 12월 31일 기준 (지대: 2010.1.1~2010.12.31 기준) 2012년 : 2011년 12월 31일 기준 (지대: 2011.1.1~2011.12.31 기준) 2013년 : 2012년 12월 31일 기준 (지대: 2012.1.1~2012.12.31 기준) 2014년 : 2013년 12월 31일 기준 (지대: 2013.1.1~2013.12.31 기준) 2015년 : 2014년 12…
주거형태	귀하께서 살고 계신 집은 어떤 형태입니까?	B6	(1) 단독주택	2693	38.42	2482	39.31	2293	38.5	2098	36.54	2004	36.8789	1951	37.52	2542	37.04	2436	36.87	2349	36.4922	2269	35.41	2218	34.7703
			(2) 다세대주택	770	10.99	686	10.86	684	11.48	668	11.64	621	11.428	603	11.6	835	12.17	856	12.96	838	13.0185	846	13.2	819	12.839
			(3) 연립주택	365	5.21	306	4.85	237	3.98	242	4.22	249	4.58226	203	3.9	277	4.04	218	3.3	199	3.0915	194	3.03	189	2.96285
			(4) 일반(임대)아파트	2975	42.45	2608	41.31	2495	41.89	2456	42.78	2303	42.3813	2213	42.56	2898	42.23	2790	42.23	2773	43.0791	2791	43.55	2843	44.5681
			(5) 영구임대아파트	113	1.61	115	1.82	114	1.91	108	1.88	90	1.65624	79	1.52	125	1.82	127	1.92	100	1.55352	111	1.73	101	1.58332
			(6) 영업용건물 내 거주	88	1.26	107	1.69	120	2.01	154	2.68	141	2.59477	123	2.37	156	2.27	150	2.27	142	2.206	150	2.34	156	2.44552	상가, 공장, 점포, 여관 등
			(7) 오피스텔			5	0.08	7	0.12	9	0.16	19	0.34965	22	0.42	20	0.29	23	0.35	29	0.45052	37	0.58	43	0.674087
			(8) 기타	5	0.07	5	0.08	6	0.1	6	0.1	7	0.128819	6	0.12	9	0.13	7	0.11	7	0.108746	10	0.16	10	0.156764	비닐하우스, 움막, 판잣집 등
주택소유여부	귀하께서 살고 계신 집은 자가입니까? 전세나 월세입니까?	B7	(1) 자가	4670	66.63	4308	68.23	4021	67.51	3837	66.84	3626	66.728	3465	66.63	4616	67.27	4408	66.72	4311	66.9722	4280	66.79	4260	66.7816
			(2) 전세	1207	17.22	1006	15.93	906	15.21	867	15.1	760	13.986	732	14.08	867	12.63	780	11.81	715	11.1077	696	10.86	668	10.4719
			(3) 월세	826	11.78	706	11.18	648	10.88	616	10.73	612	11.2624	581	11.17	833	12.14	853	12.91	835	12.9719	817	12.75	821	12.8704
			(4) 무상(관사, 사택 등)	76	1.08	66	1.05	49	0.82	70	1.22	58	1.06735	78	1.5	113	1.65	109	1.65	113	1.75548	110	1.72	124	1.94388
			(5) 기타(부모의 명의로 된 주택에 거주하는 경우)	228	3.25	228	3.61	331	5.56	345	6.01	378	6.9562	344	6.62	433	6.31	457	6.92	463	7.19279	505	7.88	506	7.93228
			(-9) 모름/무응답	2	0.03			1	0.02
자가의 경우 현시세	귀하께서 살고 계신 집의 현시세는 대략 어느 정도입니까?	B8	유효	4665	66.56	4305	68.18	4021	67.51	3838	66.85	3623	66.6728	4836	66.57	4616	67.27	4407	66.7	4311	66.9722	4280	66.7915	4260	66.7816	현시세 ( )만원 (-1): 귀하께서 살고 계신 집은 자가입니까? 전세나 월세입니까? 문항에 "1. 자가" 로 응답하지 않은 경우에 해당
			(-1) 해당사항없음	2337	33.34	2006	31.77	1934	32.47	1903	33.15	1808	33.272	1735	33.37	2246	32.73	2199	33.28	2126	33.0278	2128	33.21	2119	33.2184
			(-9) 모름/무응답	7	0.1	3	0.05	1	0.02			3	0.0552079	3	0.06			1	0.02
전세보증금	귀하께서 살고 계신 집의 전세 보증금은 얼마입니까?	B9	유효	1206	17.21	1004	15.9	905	15.19	867	15.1	760	13.986	732	14.08	867	12.63	780	11.81	715	11.1077	696	10.8614	668	10.4719	전세 보증금 ( )만원 (-1): 귀하께서 살고 계신 집은 자가입니까? 전세나 월세입니까? 문항에 "4. 월세" 로 응답하지 않은 경우에 해당
			(-1) 해당사항없음	5800	82.75	5308	84.07	5049	84.77	4874	84.9	4674	86.014	4468	85.92	5995	87.37	5827	88.19	5722	88.8923	5712	89.14	5711	89.5281
			(-9) 모름/무응답	3	0.04	2	0.03	2	0.03												0		0
월세 보증금	귀하께서 살고 계신 집의 월세 보증금은 얼마입니까?	B10	유효	700	9.99	595	9.42	554	9.3	529	9.21	535	9.84542	514	9.88	754	10.99	779	11.79	763	11.8533	752	11.7353	756	11.8514	월세 보증금 ( )만원 (-1): 귀하께서 살고 계신 집은 자가입니까? 전세나 월세입니까? 문항에 "5. 월세" 로 응답하지 않은 경우에 해당
			(0) 0원	124	1.77	109	1.73	94	1.58	87	1.52	77	1.417	67	1.29	79	1.15	74	1.12	72	1.11853	65	1.01	65	1.01897
			(-1) 해당사항없음	6181	88.19	5608	88.82	5307	89.1	5125	89.27	4822	88.7376	4619	88.83	6029	87.86	5754	87.09	5602	87.0281	5591	87.25	5558	87.1296
			(-9) 모름/무응답	4	0.06	2	0.03	1	0.02												0		0
월세	귀하께서 살고 계신 집의 월세는 얼마입니까?	B11	유효	824	11.76	704	11.15	648	10.88	616	10.73	612	11.2624	581	11.17	833	12.14	853	12.91	835	12.9719	817	12.7497	821	12.8704	월세 ( ) 만원 (-1): 귀하께서 살고 계신 집은 자가입니까? 전세나 월세입니까? 문항에 "5. 월세" 로 응답하지 않은 경우에 해당
			(-1) 해당사항없음	6181	88.19	5608	88.82	5307	89.1	5125	89.27	4822	88.7376	4619	88.83	6029	87.86	5754	87.09	5602	87.0281	5591	87.25	5558	87.1296
			(-9 )모름/무응답	4	0.06	2	0.03	1	0.02
지대	귀하께서 살고 계신 집의 토지에 지대를 지불하고 계시다면 연간 얼마를 지불하고 계십니까? (2008-2014)	B12	유효	59	0.84	3	0.05	74	1.34	55	0.96	59	1.08576	72	1.38	90	1.31									연간 ( ) 만원 유효: 3. 지대: 귀하께서 살고 계신 집의 토지에 지대를 지불하십니까?의 문항에 "예"로 응답한 경우 (-1)해당사항없음: 위 3번 문항에 "아니오"로 응답한 경우
			(-1) 해당사항없음	6948	99.13	6311	99.95	5881	98.74	5686	99.04	5375	98.9142	5128	98.62	6772	98.69
			(-9) 모름/무응답	2	0.03			1	0.02
주거위치	귀하께서 살고 계신 집의 주거시설 위치는 어떻게 됩니까?	B13	(1) 지상층			6185	97.96	5830	97.88	5638	98.21	5326	98.0125	5106	98.19	6752	98.4	6500	98.38	6347	98.6018	6325	98.7	6301	98.7772	2009년 이후 조사만 해당
			(2) 반지하층			95	1.5	90	1.51	88	1.53	90	1.65624	83	1.6	99	1.44	92	1.39	80	1.24281	73	1.14	69	1.08167
			(3) 지하층			30	0.48	31	0.52	14	0.24	11	0.202429	7	0.13	9	0.13	13	0.2	8	0.124281	6	0.09	5	0.0783822
			(4) 옥탑			4	0.06	5	0.08	1	0.02	7	0.128819	4	0.08	2	0.03	2	0.03	2	0.0310704	4	0.06	4	0.0627058
가구 소득 및 지출(전년도 1월1일 ~ 12월31일)
가구 총 근로소득		TOT_H	유효	6050	86.3176	5421	85.8568	5144	86.37	4864	84.72	4590	84.4682	3568	84.25	5793	84.43	5402	81.76	5249	81.5442	5210	81.3046	5191	81.3764	( ) 만원 가구 내 모든 가구원의 근로소득(사업소득 포함)의 합 가구 내 가구원 모두의 근로소득 유무/근로개월 수/근로소득 연간 합계 금액을 조사하여 합한 값을 변수로 생성함.
			(0) 해당소득 없음	919	13.1117	862	13.6522	804	13.5	875	15.24	835	15.3662	816	15.69	1066	15.53	1205	18.24	1188	18.4558	1198	18.7	1188	18.6236
			(-9 )모름/무응답	40	0.570695	31	0.490972	8	0.13	2	0.03	9	0.165624	3	0.06	3	0.04
재산소득		INC0_1	유효	737	10.52																					연간 소득 ( ) 만원 이자, 배당금, 임대료 등 2008년 상반기 조사에만 해당
			(0) 해당소득 없음	6266	89.4
			(-9) 모름/무응답/응답거부	6	0.09
연금소득		INC0_2	유효	1043	14.8809																					연간 소득 ( ) 만원 공적연금, 개인연금, 장해연금 등 2008년 상반기 조사에만 해당
			(0) 해당소득 없음	5965	85.1
			(-9) 모름/무응답/응답거부	1	0.01
부동산/동산 소득		INC1	유효			485	7.68	542	9.1	500	8.71	544	10.011	551	10.6	680	9.91	775	11.73	730	11.3407	829	12.937	844	13.2309	연간 소득 ( ) 만원 월세 등의 임대료, 토지 임대료, 부동산 매매차익, 권리금 등 2008년 상반기 조사에는 해당사항 없음
			(0) 해당소득 없음			5821	92.19	5414	90.9	5241	91.29	4890	89.989	4648	89.38	6182	90.09	5832	88.27	5707	88.6593	5579	87.06	5535	86.7691
			(-9) 모름/무응답/응답거부			8	0.13							1	0.02
금융소득		INC2	유효			652	10.33	822	13.8	510	8.88	493	9.07251	410	7.88	496	7.23	1177	17.81	1067	16.576	1272	19.8502	965	15.1278	연간 소득 ( ) 만원 은행/사채이자, 배당금, 주식/채권 매매차익 등 2008년 상반기 조사에는 해당사항 없음
			(0) 해당소득 없음			5647	89.44	5133	86.18	5231	91.12	4941	90.9275	4789	92.1	6366	92.77	5430	82.19	5370	83.424	5136	80.15	5414	84.8722
			(-9) 모름/무응답/응답거부			15	0.24	1	0.02					1	0.02
사회보험		INC3	유효			1298	20.5575	1462	24.55	1376	23.97	1423	26.187	1480	27.56	2054	29.93	2032	30.76	2119	32.9191	2228	34.769	2324	36.432	연간 소득 ( ) 만원 공적연금, 고용보험, 산재보험, 사회보험 일시금 등 2008년 상반기 조사에는 해당사항 없음
			(0) 해당소득 없음			5013	79.39	4494	75.45	4365	76.03	4011	73.813	3720	72.44	4808	70.07	4575	69.24	4318	67.0809	4180	65.23	4055	63.568
			(-9) 모름/무응답/응답거부			3	0.05
민간보험		INC4	유효			741	11.74	1140	19.14	789	13.74	775	14.2621	854	16.42	1084	15.8	1037	15.7	1088	16.9023	1216	18.9763	1303	20.4264	연간 소득 ( ) 만원 개인연금, 민간보험 해약일시금, 만기환급금 등 2008년 조사에는 해당사항 없음
			(0) 해당소득 없음			5569	88.2	4815	80.84	4952	86.26	4659	85.7379	4346	83.58	5778	84.2	5570	84.3	5349	83.0977	5192	81.02	5076	79.5736
			(-9) 모름/무응답/응답거부			4	0.06	1	0.02
정부보조금		INC5	유효	2559	36.51	3535	55.9867	2038	34.22	1973	34.37	1911	35.1675	488	36.62	2564	37.37	2654	40.17	2655	41.2459	2702	42.166	2738	42.9221	연간 소득 ( ) 만원 국민기초생활보장급여, 장애수당 및 장애아동부양수당, 기초노령, 모부자가정수당, 영유아보육료지원 등
			(0) 해당소득 없음	4450	63.49	2776	43.97	3916	65.75	3768	65.63	3523	64.8325	4712	63.38	4298	62.63	3953	59.83	3782	58.7541	3706	57.83	3641	57.0779
			(-9) 모름/무응답/응답거부			3	0.05	2	0.03
민간보조금		INC6	유효	2568	36.64	2128	33.7	2471	41.49	2053	35.76	1961	36.0876	1960	37.69	2557	37.26	2612	39.53	2508	38.9622	2727	42.5562	2650	41.5426	연간 소득 ( ) 만원 가구원이 아닌 부모나 자녀, 친인척으로부터 받은 용돈, 종교나 사회단체에서 받은 현금 등(※현물제외)
			(0) 해당소득 없음	4439	63.33	4183	66.25	3485	58.51	3688	64.24	3473	63.9124	3240	62.31	4305	62.74	3995	60.47	3929	61.0378	3681	57.44	3729	58.4574
			(-9) 모름/무응답/응답거부	2	0.03	3	0.05
기타소득		INC7	유효	800	11.41	333	5.27	488	8.19	244	4.25	362	6.66176	338	6.5	343	5	470	7.11	482	7.48796	1001	15.6211	502	7.86957	연간 소득 ( ) 만원 퇴직금, 장학금, 증여상속, 경조금, 보상금, 복권, 고용보험급여 등(※일시금포함)
			(0) 해당소득 없음	6206	88.54	5969	94.54	5467	91.79	5497	95.75	5072	93.3382	4862	93.5	6519	95	6137	92.89	5955	92.512	5407	84.38	5877	92.1304
			(-9) 모름/무응답/응답거부	3	0.04	12	0.19	1	0.02
총 자산소득		TOT_INC	유효	4208	60.04	5047	79.93	4573	76.78	3957	68.93	3843	70.7214	3807	73.21	4934	71.9	5125	77.57	5052	78.4838	5325	83.0993	5152	80.765	( ) 만원 (2008)재산소득, 연금소득, 정부보조금, 민간보조금, 기타소득의 합 (2009이후)부동산/동산 소득, 금융소득, 사회보험, 민간보험, 정부보조금, 민간보조금, 기타소득의 합
			(0) 해당소득 없음	2789	39.79	1228	19.45	1378	23.14	1784	31.07	1591	29.2786	1392	26.77	1928	28.1	1482	22.43	1385	21.5162	1083	16.9	1227	19.235
			(-9) 모름/무응답/응답거부	12	0.17	39	0.62	5	0.08					1	0.02
연간 총 가구소득		TOTAL	유효	6934	98.9299	6228	98.6379	5939	99.71	5736	99.91	5421	99.7608	5195	99.9	6855	99.9	6603	99.94	6433	99.9379	6405	99.9532	6377	99.9686	( ) 만원 가구 내 총 근로소득과 총 자산소득의 합
			(0) 해당소득 없음	23	0.32815	21	0.332594	4	0.07	3	0.05	4	0.0736106	1	0.02	4	0.06	4	0.06	4	0.0621407	3	0.05	2	0.0313529
			(-9) 모름/무응답/응답거부	52	0.741903	65	1.02946	13	0.22	2	0.03	9	0.165624	4	0.08	3	0.04
총 가구소득5분위		TOTAL_Q5	(1) 1분위	1396	19.92	1250	19.8	1198	20.11	1148	20	1085	19.97	1041	20.02											2008-2013에만 해당 TOTAL을 가구 내 실제 가구원수(ind 파일의 가구 내 총 가구원 수)의 제곱근(square root)으로 나누어 1분위(최소)~5분위(최대)로 구분함.
			(2) 2분위	1387	19.79	1250	19.8	1184	19.88	1149	20.01	1087	20	1038	19.96
			(3) 3분위	1395	19.9	1250	19.8	1188	19.95	1147	19.98	1083	19.93	1039	19.98
			(4) 4분위	1426	20.35	1250	19.8	1185	19.9	1148	20	1085	19.97	1041	20.02
			(5) 5분위	1353	19.3	1249	19.78	1188	19.95	1147	19.98	1085	19.97	1037	19.94
			(-9) 모름	52	0.741903	65	1.02946	13	0.22	2	0.03	9	0.165624	4	0.08
총 가구소득10분위		TOTAL_Q10	(1) 1분위	696	9.93	625	9.9	595	9.99	574	10	544	10.01	520	10											2008-2013에만 해당 TOTAL을 가구 내 실제 가구원수(ind 파일의 가구 내 총 가구원 수)의 제곱근(square root)으로 나누어 1분위(최소)~10분위(최대)로 구분함.
			(2) 2분위	700	9.99	625	9.9	603	10.12	574	10	541	9.96	521	10.02
			(3) 3분위	692	9.87	625	9.9	585	9.82	605	10.54	543	9.99	518	9.96
			(4) 4분위	695	9.92	625	9.9	599	10.06	544	9.48	544	10.01	520	10
			(5) 5분위	696	9.93	627	9.93	590	9.91	574	10	562	10.34	519	9.98
			(6) 6분위	699	9.97	623	9.87	598	10.04	573	9.98	521	9.59	520	10
			(7) 7분위	696	9.93	625	9.9	591	9.92	574	10	545	10.03	520	10
			(8) 8분위	730	10.42	625	9.9	594	9.97	574	10	540	9.94	521	10.02
			(9) 9분위	663	9.46	625	9.9	594	9.97	574	10	544	10.01	519	9.98
			(10) 10분위	690	9.84	624	9.88	594	9.97	573	9.98	541	9.96	518	9.96
			(-9) 모름	52	0.741903	65	1.02946	13	0.22	2	0.03	9	0.165624	4	0.08
총 가구소득5분위(가중치적용)		W_TOTAL_Q5	(1) 1분위	1225	17.48	1123	17.79	1091	18.32	1103	19.21	1059	19.49	1031	19.83											2008-2013에만 해당
			(2) 2분위	1401	19.99	1250	19.8	1226	20.58	1170	20.38	1125	20.7	1122	21.58
			(3) 3분위	1482	21.14	1329	21.05	1223	20.53	1212	21.11	1134	20.87	1074	20.65
			(4) 4분위	1423	20.3	1309	20.73	1216	20.42	1144	19.93	1073	19.75	1014	19.5
			(5) 5분위	1426	20.35	1238	19.61	1187	19.93	1110	19.33	1034	19.03	955	18.37
			(-9) 모름	52	0.741903	65	1.02946	13	0.22	2	0.0348371	9	0.165624	4	0.08
총 가구소득10분위(가중치적용)		W_TOTAL_Q10	(1) 1분위	592	8.45	537	8.5	516	8.66	511	8.9	497	9.15	496	9.54											2008-2013에만 해당
			(2) 2분위	633	9.03	586	9.28	575	9.65	592	10.31	562	10.34	535	10.29
			(3) 3분위	706	10.07	616	9.76	618	10.38	590	10.28	552	10.16	565	10.87
			(4) 4분위	695	9.92	634	10.04	608	10.21	580	10.1	573	10.54	557	10.71
			(5) 5분위	720	10.27	666	10.55	600	10.07	612	10.66	562	10.34	538	10.35
			(6) 6분위	762	10.87	663	10.5	623	10.46	600	10.45	572	10.53	536	10.31
			(7) 7분위	692	9.87	641	10.15	599	10.06	574	10	543	9.99	494	9.5
			(8) 8분위	731	10.43	668	10.58	617	10.36	570	9.93	530	9.75	520	10
			(9) 9분위	741	10.57	638	10.1	606	10.17	566	9.86	526	9.68	489	9.4
			(10) 10분위	685	9.77	600	9.5	581	9.75	544	9.48	508	9.35	466	8.96
			(-9) 모름	52	0.741903	65	1.02946	13	0.22	2	0.0348371	9	0.165624	4	0.08
총 가구소득5분위_원표본		TOTAL_Q5_08	(1) 1분위													999	14.5584	970	14.6814	947	14.7118	945	14.7472	941	14.7515	원표본에 해당 TOTAL을 가구 내 실제 가구원수(ind 파일의 가구 내 총 가구원 수)의 제곱근(square root)으로 나누어 1분위(최소)~5분위(최대)로 구분함.
			(2) 2분위													1002	14.6022	970	14.6814	946	14.6963	948	14.794	942	14.7672
			(3) 3분위													1000	14.573	970	14.6814	946	14.6963	947	14.7784	941	14.7515
			(4) 4분위													998	14.5439	970	14.6814	946	14.6963	947	14.7784	942	14.7672
			(5) 5분위													1000	14.573	970	14.6814	946	14.6963	946	14.7628	941	14.7515
			(-9) 모름													2	0.029146
			결측													1861	27.1204	1757	26.593	1706	26.503	1675	26.1392	1672	26.211
총 가구소득10분위_원표본		TOTAL_Q10_08	(1) 1분위													500	7.28651	485	7.3407	474	7.36368	472	7.36579	470	7.36793	원표본에 해당 TOTAL을 가구 내 실제 가구원수(ind 파일의 가구 내 총 가구원 수)의 제곱근(square root)으로 나누어 1분위(최소)~10분위(최대)로 구분함.
			(2) 2분위													499	7.27193	485	7.3407	473	7.34814	473	7.3814	471	7.3836
			(3) 3분위													500	7.28651	485	7.3407	472	7.33261	474	7.397	471	7.3836
			(4) 4분위													502	7.31565	485	7.3407	474	7.36368	474	7.397	471	7.3836
			(5) 5분위													498	7.25736	478	7.23475	470	7.30154	473	7.3814	471	7.3836
			(6) 6분위													502	7.31565	492	7.44665	476	7.39475	474	7.397	470	7.36793
			(7) 7분위													498	7.25736	481	7.28016	473	7.34814	473	7.3814	471	7.3836
			(8) 8분위													500	7.28651	489	7.40124	473	7.34814	474	7.397	471	7.3836
			(9) 9분위													500	7.28651	485	7.3407	473	7.34814	473	7.3814	472	7.39928
			(10) 10분위													500	7.28651	485	7.3407	473	7.34814	473	7.3814	469	7.35225
			(-9) 모름													2	0.029146
			결측													1861	27.1204	1757	26.593	1706	26.503	1675	26.1392	1672	26.211
총 가구소득5분위(가중치적용)_원표본		W_TOTAL_Q5_08	(1) 1분위													1046	15.2434	1058	16.0133	1035	16.0789	1049	16.3702	1039	16.2878	원표본에 해당
			(2) 2분위													1052	15.3308	1022	15.4684	1004	15.5973	1008	15.7303	1010	15.8332
			(3) 3분위													1024	14.9228	941	14.2425	933	14.4943	939	14.6536	910	14.2656
			(4) 4분위													978	14.2524	951	14.3938	903	14.0283	899	14.0293	908	14.2342
			(5) 5분위													899	13.1011	878	13.2889	856	13.2981	838	13.0774	840	13.1682
			(-9) 모름													2	0.029146
			결측													1861	27.1204	1757	26.593	1706	26.503	1675	26.1392	1672	26.211
총 가구소득10분위(가중치적용)_원표본		W_TOTAL_Q10_08	(1) 1분위													493	7.18449	520	7.87044	522	8.10937	528	8.2397	527	8.26148	원표본에 해당
			(2) 2분위													553	8.05887	538	8.14288	513	7.96955	521	8.13046	512	8.02634
			(3) 3분위													540	7.86943	529	8.00666	513	7.96955	522	8.14607	523	8.19878
			(4) 4분위													512	7.46138	493	7.46178	491	7.62778	486	7.58427	487	7.63443
			(5) 5분위													528	7.69455	469	7.09853	469	7.286	468	7.30337	465	7.28954
			(6) 6분위													496	7.22821	472	7.14394	464	7.20833	471	7.35019	445	6.97602
			(7) 7분위													488	7.11163	501	7.58287	464	7.20833	466	7.27216	480	7.52469
			(8) 8분위													490	7.14078	450	6.81096	439	6.81995	433	6.75718	428	6.70952
			(9) 9분위													456	6.64529	447	6.76555	446	6.92869	431	6.72597	422	6.61546
			(10) 10분위													443	6.45584	431	6.52338	410	6.36943	407	6.35144	418	6.55275
			(-9) 모름													2	0.029146
			결측													1861	27.1204	1757	26.593	1706	26.503	1675	26.1392	1672	26.211
총 가구소득5분위_통합표본		TOTAL_Q5_TOT	(1) 1분위													1371	19.98	1320	19.98	1287	19.9938	1281	19.9906	1275	19.9875	통합표본(원표본+신규표본)에 해당 TOTAL을 가구 내 실제 가구원수(ind 파일의 가구 내 총 가구원 수)의 제곱근(square root)으로 나누어 1분위(최소)~5분위(최대)로 구분함.
			(2) 2분위													1372	19.99	1323	20.02	1288	20.0093	1282	20.0062	1276	20.0031
			(3) 3분위													1371	19.98	1321	19.99	1287	19.9938	1284	20.0375	1276	20.0031
			(4) 4분위													1373	20.01	1320	19.98	1288	20.0093	1280	19.975	1276	20.0031
			(5) 5분위													1372	19.99	1323	20.02	1287	19.9938	1281	19.9906	1276	20.0031
			(-9) 모름													3	0.04
총 가구소득10분위_통합표본		TOTAL_Q10_TOT	(1) 1분위													686	10	660	9.99	648	10.0668	641	10.0031	637	9.98589	통합표본(원표본+신규표본)에 해당 TOTAL을 가구 내 실제 가구원수(ind 파일의 가구 내 총 가구원 수)의 제곱근(square root)으로 나누어 1분위(최소)~10분위(최대)로 구분함.
			(2) 2분위													685	9.98	660	9.99	639	9.92698	640	9.98752	638	10.0016
			(3) 3분위													686	10	661	10	644	10.0047	641	10.0031	639	10.0172
			(4) 4분위													686	10	662	10.02	644	10.0047	641	10.0031	637	9.98589
			(5) 5분위													687	10.01	660	9.99	643	9.98913	641	10.0031	638	10.0016
			(6) 6분위													684	9.97	661	10	644	10.0047	643	10.0343	638	10.0016
			(7) 7분위													683	9.95	664	10.05	630	9.78717	639	9.97191	638	10.0016
			(8) 8분위													690	10.06	656	9.93	658	10.2222	641	10.0031	638	10.0016
			(9) 9분위													686	10	663	10.03	644	10.0047	641	10.0031	638	10.0016
			(10) 10분위													686	10	660	9.99	643	9.98913	640	9.98752	638	10.0016
			(-9) 모름													3	0.04
총 가구소득5분위(가중치적용)_통합표본		W_TOTAL_Q5_TOT	(1) 1분위													1418	20.66	1451	21.96	1402	21.7803	1422	22.191	1404	22.0097	통합표본(원표본+신규표본)에 해당
			(2) 2분위													1424	20.75	1385	20.96	1362	21.1589	1355	21.1454	1390	21.7902
			(3) 3분위													1441	21	1280	19.37	1277	19.8384	1278	19.9438	1223	19.1723
			(4) 4분위													1318	19.21	1313	19.87	1229	19.0927	1211	18.8983	1231	19.2977
			(5) 5분위													1258	18.33	1178	17.83	1167	18.1296	1142	17.8215	1131	17.7301
			(-9) 모름													3	0.04
총 가구소득10분위(가중치적용)_통합표본		W_TOTAL_Q10_TOT	(1) 1분위													664	9.68	707	10.7	703	10.9212	712	11.1111	715	11.2087	통합표본(원표본+신규표본)에 해당
			(2) 2분위													754	10.99	744	11.26	699	10.8591	710	11.0799	689	10.8011
			(3) 3분위													735	10.71	710	10.75	716	11.1232	687	10.721	713	11.1773
			(4) 4분위													689	10.04	675	10.22	646	10.0357	668	10.4245	677	10.6129
			(5) 5분위													727	10.59	637	9.64	660	10.2532	661	10.3152	624	9.7821
			(6) 6분위													714	10.41	643	9.73	617	9.58521	617	9.62859	599	9.39019
			(7) 7분위													643	9.37	670	10.14	634	9.84931	621	9.69101	672	10.5346
			(8) 8분위													675	9.84	643	9.73	595	9.24344	590	9.20724	559	8.76313
			(9) 9분위													648	9.44	614	9.29	616	9.56968	601	9.3789	577	9.0453
			(10) 10분위													610	8.89	564	8.54	551	8.55989	541	8.44257	554	8.68475
			(-9) 모름													3	0.04
월평균 저축액		SAV	유효			4335	68.66	4294	72.1	3596	62.64	3153	58.0236	2771	53.26	3625	52.83	3712	56.18	3736	58.0395	3939	61.47	4007	62.8155	월평균 ( ) 만원 2008년 상반기 조사에는 해당사항 없음
			(0) 저축액 없음			1971	31.22	1659	27.85	2145	37.36	2281	41.9764	2429	46.74	3237	47.17	2891	43.76	2701	41.9605	2469	38.53	2372	37.1845
			(-9) 모름/무응답/응답거부			8	0.13	3	0.05									4	0.06
월평균 생활비 (저축제외)	지난 1년간 저축을 제외하고 월평균 생활비는 얼마였습니까?(2008)	LIV	유효	6997	99.8288	6301	99.79	5951	99.92	5740	99.98	5432	99.9632	5192	99.85	6860	99.98	6603	99.94	6437	100	6408	100	6379	100	월평균 ( ) 만원 저축제외
			(0) 생활비 없음			9	0.14	2	0.03	1	0.02	2	0.0368053	8	0.15	1	0.01
			(-9) 모름/무응답/응답거부	12	0.17	4	0.06	3	0.05							1	0.01	4	0.06
월평균 식료품비(외식비 포함)		LIV2	유효							5739	99.97	5425	99.8344	5193	99.87	6857	99.93	6599	99.88	6437	100	6405	99.9532	6374	99.9216	월평균 ( ) 만원 외식비포함 2011년 이후 조사에만 해당
			(0) 식료품비없음							2	0.03	8	0.147221	7	0.13	5	0.07	4	0.06			3	0.05	5	0.0783822
			(-9) 모름/무응답/응답거부									1	0.0184026					4	0.06
월평균 외식비		LIV3	유효													4680	68.2	5022	76.01	5370	83.424	5612	87.578	5555	87.0826	월평균 ( ) 만원 2014년 이후 조사에만 해당
			(0) 외식비없음													2182	31.8	1581	23.93	1067	16.576	796	12.42	824	12.9174
			(-9) 모름/무응답/응답거부															4	0.06
의료관련지출(지난 조사이후) 2009년 조사 빈도표시하지 않음(H1, H2만 표시) 2010년, 2011년 조사 안경/콘텍트렌즈구매 빈도표시하지 않음(H6_) 2011년 한약방에서 한약구매 변수 추가 2012년까지 조사에는 월평균 금액으로 조사하고, 2013년 이후 조사에는 총 지출비로 조사
약국에서의 일반의약품 구매액	약국 및 약국 외 구매- 일반의약품(2009-2015년) 지난 (조사원의) 방문이후, 위의 일반의약품 및 의약외품 (예. 붕대, 마스크, 살충제 등)을 구입하는 데 대략 월평균 얼마나 지출하십니까?(2008년)	H1	유효	5424	77.3862	4462	70.67	4381	73.56	4229	73.66	3846	70.7766	3867	74.36	5125	74.69	5129	77.63	4960	77.0545	4986	77.809	4884	76.5637	*2008~2012년 월평균( )원 *2013년 이후 총( )원 처방전 필요없이 본인이 약국에서 직접 구입한 일반의약(외)품
			(0) 0원	1583	22.59	1851	29.32	1575	26.44	1512	26.34	1588	29.2234	1332	25.62	1735	25.28	1478	22.37	1476	22.9299	1422	22.19	1495	23.4363
			(-9 )모름/무응답	2	0.03	1	0.02							1	0.02	2	0.03			1	0.0155352
약국에서의 의약외품 구매액	약국 구매- 의약외품(2009-2015년) 지난 (조사원의) 방문이후, 위의 일반의약품 및 의약외품 (예. 붕대, 마스크, 살충제 등)을 구입하는 데 대략 월평균 얼마나 지출하십니까?(2008년)	H2	유효	2935	41.87	1974	31.2639	2277	38.23	2151	37.47	1540	28.3401	1855	35.67	2471	36.01	2535	38.37	2500	38.838	2594	40.4806	2662	41.7307
			(0) 0원	4072	58.1	4312	68.29	3679	61.77	3590	62.53	3894	71.6599	3345	64.33	4390	63.98	4072	61.63	3937	61.162	3814	59.52	3717	58.2693
			(-9 )모름/무응답	2	0.03	28	0.44									1	0.01
약국에서의 한약구매액	약국에서의 한약구매액(2009-2015년) 귀 가구에서는 지난 방문이후 약국에서 한약을 구입하기 위해 얼마를 지출하였습니까? 한약을 다리기 위해 추가의 비용을 지출하셨다면 포함해 주십시오.(2008년)	H3	유효	210	3			116	1.95	68	1.18	46	0.846522	46	0.88	68	0.99	102	1.54	95	1.47584	112	1.74782	102	1.599	*2008~2012년 월평균( )원 *2013년 이후 총( )원 2009년 조사에는 해당없음
			(0) 0원	6797	96.98			5840	98.05	5673	98.82	5388	99.1535	5153	99.1	6791	98.97	6505	98.46	6342	98.5242	6296	98.25	6277	98.401
			(-9 )모름/무응답	2	0.03									1	0.02	3	0.04
한약방에서 한약구매	한약방에서 한약구매	H3_1	유효							141	2.46	130	2.39234	133	2.56	172	2.51	161	2.44	134	2.08172	114	1.77903	123	1.9282	*2008~2012년 월평균( )원 *2013년 이후 총( )원 2011년 이후 조사에만 해당
			(0) 0원							5600	97.54	5304	97.6077	5067	97.44	6688	97.46	6446	97.56	6303	97.9183	6294	98.22	6256	98.0718
			(-9 )모름/무응답													2	0.03
약국에서의 한약 구매월		H3_11, H3_12, H3_13, H3_14, H3_15, H3_16	( ) 월																							(1)월~(12)월 2009년 조사에만 해당
			(-9 )모름/무응답
			(-1) 해당사항없음
약국에서의 한약 구매액		H3_21, H3_22, H3_23, H3_24, H3_25, H3_26	유효																							건별 지출액 ( )원 2009년 조사에만 해당
			(-9 )모름/무응답
			(-1) 해당사항없음
시장에서의 건재, 첩약 구매액	귀 가구에서는 지난 방문이후 시장에서 건재, 첩약, 환약 등을 구입하기 위해 얼마를 지출하였습니까? 한약을 다리기 위해 추가의 비용을 지출하셨다면 포함해 주십시오. (2008년)	H4	유효	398	5.68			445	7.47	474	8.26	384	7.06662	241	4.63	463	6.75									*2008~2012년 월평균( )원 *2013년 이후 총( )원 2009년 조사에는 해당없음
			(0) 0원	6609	94.29			5511	92.53	5267	91.74	5050	92.9334	4959	95.37	6395	93.19
			(-9 )모름/무응답	2	0.03											4	0.06
건강을 목적으로 시장, 홈쇼핑, 건강원 등에서 한약재, 엑기스 구매액(한방병의원, 약국, 한약국, 한약방 제외)*한약달이는 삯 포함		H4_1	유효															547	8.28	425	6.60245	342	5.33708	382	5.9884	2015년부터 해당하는 문항 총( )원
			(0) 0원															6060	91.72	6012	93.3975	6066	94.66	5997	94.0116
			(-9 )모름/무응답
시장에서의 건재, 첩약 구매월		H4_11, H4_12, H4_13, H4_14, H4_15, H4_16, H4_17, H4_18	( ) 월																							(1)월~(12)월 2009년 조사에만 해당
			(-9 )모름/무응답
			(-1) 해당사항없음
건별 지출액		H4_21, H4_22, H4_23, H4_24, H4_25, H4_26, H4_27, H4_28	유효																							건별 지출액 ( )원 2009년 조사에만 해당
			(-9 )모름/무응답
			(-1) 해당사항없음
시장, 마트, 홈쇼핑에서의 건강기능식품 구매액	귀 가구에서는 지난 방문이후 건강기능식품을 구입하기 위해 얼마를 지출하였습니까?(2008년)	H5	유효	1560	22.26			1404	23.57	1431	24.93	1152	21.1999	1170	22.5	1694	24.69	1703	25.78	1643	25.5243	1907	29.7597	2159	33.8454	*2008~2012년 월평균( )원 *2013년 이후 총( )원 배즙, 호박즙 등은 건강기능식품이 아님 2009년 조사에는 해당없음
			(0) 0원	5447	77.71			4552	76.43	4310	75.07	4282	78.8001	4029	77.48	5167	75.3	4904	74.22	4794	74.4757	4501	70.24	4220	66.1546
			(-9 )모름/무응답	2	0.03									1	0.02	1	0.01
시장, 마트, 홈쇼핑에서의 건강기능식품 구매월		H5_11, H5_12, H5_13, H5_14, H5_15, H5_16, H5_17, H5_18	( ) 월																							(1)월~(12)월 2009년 조사에만 해당
			(-9 )모름/무응답
			(-1) 해당사항없음
건별 지출액		H5_21, H5_22, H5_23, H5_24, H5_25, H5_26, H5_27, H5_28	유효																							건별 지출액 ( )원 2009년 조사에만 해당
			(-9 )모름/무응답
			(-1) 해당사항없음
안경/콘텍트렌즈구매액	위의 안경 또는 콘텍트렌즈를 구입하는 데 대략 얼마나 지불하셨습니까?(2008년)	H6	유효	2075	29.6																					*2008 월평균( )원 미용선글라스 등 제외 2008년 조사에만 해당
			(0) 0원	4932	70.37
			(-9 )모름/무응답	2	0.03
안경/콘텍트렌즈구매월		H6_11, H6_12, H6_13, H6_14, H6_15, H6_16, H6_17	유효																							(1)월~(12)월 2009~2014년 조사에만 해당
			(-9 )모름/무응답
			(-1) 해당사항없음
건별 지출액		H6_21, H6_22, H6_23, H6_24, H6_25, H6_26, H6_27	유효																							건별 지출액 ( )원 2008년 상·하반기 조사에는 해당없음
			(0) 0원
			(-1) 해당사항없음
의료기기 구매액	위의 의료기기를 구입 또는 임대하는 데 대략 얼마나 지불하셨습니까?(2008년)	H7	유효	360	5.14																					월평균 ( )원 2008년 상·하반기 조사에만 해당
			(0) 0원	6645	94.81
			(-9 )모름/무응답	4	0.06
의료기기 수리액	의료기기를 수리하셨다면 지난 방문이후 얼마를 지출하셨습니까?(2008년)	H8	유효																							지난 방문이후 ( )원 2008년 상·하반기 조사에만 해당
			(0) 0원	7007	99.97
			(-9 )모름/무응답	2	0.03
의료기기 구매/임대/수리액		H78	유효					312	5.24	248	4.32	227	4.1774	296	5.69	432	6.3	430	6.51	464	7.20833	539	8.41136	542	8.49663	*2008~2012년 월평균( )원 *2013년 이후 총( )원 2010년 이후 조사에만 해당
			(0) 0원					5644	94.76	5493	95.68	5207	95.8226	4904	94.31	6429	93.69	6177	93.49	5973	92.7917	5869	91.59	5837	91.5034
			(-9 )모름/무응답													1	0.01
의료기기 구매 또는 임대 가구원		H7_01, H7_02, H7_03, H7_04, H7_05, H7_06, H7_07, H7_08	(1)																							가구원 번호 2009년 조사에만 해당
			(2)
			(3)
			(4)
			(5)
			(6)
			(-1) 해당사항없음
의료기기 구매 또는 임대월		H7_11, H7_12, H7_13, H7_14, H7_15, H7_16, H7_17, H7_18	( ) 월																							(1)월~(12)월 2009년 조사에만 해당
			(-1) 해당사항없음
건별 지출액		H7_21, H7_22, H7_23, H7_24, H7_25, H7_26, H7_27, H7_28	유효																							건별 지출액 ( )원 2009년 조사에만 해당
			(-1) 해당사항없음
무면허시술자에게한 틀니(치아) 시술금액		H9	유효					35	0.59	54	0.94	32	0.588885	37	0.71											*2008~2012년 월평균( )원 *2013년 총( )원 *2008-2013년 조조사에만 해당
			(0) 0원					5921	99.41	5687	99.06	5402	99.4111	5163	99.29
			(-9 )모름/무응답
무면허시술자에게한 틀니(치아) 시술 가구원		H9_01, H9_02, H9_03	(1)																							가구원 번호 2009년 조사에만 해당
			(2)
			(3)
			(4)
			(5)
			(-9 )모름/무응답
			(-1) 해당사항없음
무면허시술자에게한 틀니(치아) 시술월		H9_11 H9_12 H9_13	( ) 월																							(1)월~(12)월 2009년 조사에만 해당
			(-1) 해당사항없음
건별 지출액		H9_21 H9_22 H9_23	유효																							건별 지출액 ( )원 2009년 조사에만 해당
			(-1) 해당사항없음
한약달이는 삯		H10	유효					13	0.22	36	0.63	17	0.312845	14	0.27	18	0.27									*2008~2012년 월평균( )원 *2013년 이후 총( )원 2010년 상반기 이후 조사에 해당
			(0) 0원					5943	99.78	5705	99.37	5417	99.6872	5186	99.73	6843	99.72
			(-9 )모름/무응답													1	0.01
침술원, 접골원(2010년하 이후) 태반보관료(2010년상)		H11	유효							19	0.33	20	0.368053	5200	100	28	0.41	15	0.23	39	0.605872	18	0.280899	16	0.250823	*2008~2012년 월평균( )원 *2013년 이후 총( )원 2010년 상반기 이후 조사에 해당
			(0) 0원							5722	99.67	5414	99.6319	5183	99.67	6833	99.58	6592	99.77	6398	99.3941	6390	99.72	6363	99.7492
			(-9 )모름/무응답													1	0.01
기타 의료관련 지출		H12	유효					3	0.05	24	0.42	38	0.699301	62	1.19	95	1.39	99	1.5	91	1.4137	112	1.74782	173	2.71202	*2008~2012년 월평균( )원 *2013년 이후 총( )원 2010년 상반기 이후 조사에 해당
			(0) 0원					0	0	5711	99.48	5396	99.3007	5138	98.81	6766	98.6	6508	98.5	6346	98.5863	6296	98.25	6206	97.288
			(-1) 누락항목					5953	99.95	6	0.1
			(-9 )모름/무응답													1	0.01
기타 의료관련 지출 가구원		H12_01 H12_02 H12_03	(1)																							가구원 번호 2009년 조사에만 해당
			(2)
			(3)
			(4)
			(-9 )모름/무응답
			(-1) 해당사항없음
기타 의료관련 지출월		H12_11 H12_12 H12_13	( ) 월																							(1)월~(12)월 2009년 조사에만 해당
			(-1) 해당사항없음
건별 지출액		H12_21 H12_22 H12_23	유효																							건별 지출액 ( )원 2009년 조사에만 해당
			(-1) 해당사항없음
가구지출 의료비		H_ MEDICAL EXP1	유효	6717	95.8339	6101	96.6265	5794	97.2801	5593	97.4221	5298	97.4972	5092	97.9231	6733	98.1201	6471	97.94	6301	97.8872	6283	98.0493	6270	98.2913	※ 각각의 의료비구성은 '의료비설명' sheet 참조.
			(0) 원	259	3.7	188	2.98	149	2.5	141	2.46	123	2.26353	107	2.05769	128	1.86535	135	2.04	136	2.11279	125	1.95069	109	1.70873
			결측	33	0.47	25	0.4	13	0.22	7	0.12	13	0.239234	1	0.0192308	1	0.014573	1	0.02
		H_ MEDICAL EXP2	유효	6746	96.2477	6124	96.9908	5819	97.6998	5604	97.6137	5312	97.7549	5106	98.1923	6749	98.3533	6488	98.19	6316	98.1202	6299	98.299	6279	98.4324
			(0) 원	230	3.28	165	2.61	124	2.08	130	2.26	109	2.00589	93	1.78846	111	1.62	118	1.79	121	1.87976	109	1.701	100	1.56764
			결측	33	0.47	25	0.4	13	0.22	7	0.12	13	0.239234	1	0.0192308	1	0.014573	1	0.02
		H_ MEDICAL EXP3	유효	6904	98.5019	6234	98.733	5895	98.9758	5682	98.9723	5371	98.8406	5166	99.3462	6818	99.3588	6577	99.55	6399	99.4097	6371	99.4226	6351	99.5611
			(0) 원	72	1.03	55	0.87	48	0.81	52	0.91	50	0.920132	33	0.634615	42	0.61	29	0.44	38	0.590337	37	0.577403	28	0.43894
			결측	33	0.47	25	0.4	13	0.22	7	0.12	13	0.239234	1	0.0192308	1	0.014573	1	0.02
		H_ MEDICAL EXP4	유효	6907	98.5447	6236	98.7646	5897	99.0094	5687	99.0594	5372	98.859	5170	99.4231	6821	99.4025	6580	99.6	6400	99.4252	6376	99.5006	6356	99.6394
			(0) 원	69	0.98	53	0.84	46	0.77	47	0.82	49	0.90173	29	0.557692	39	0.57	26	0.39	37	0.574802	32	0.499376	23	0.360558
			결측	33	0.47	25	0.4	13	0.22	7	0.12	13	0.239234	1	0.0192308	1	0.014573	1	0.02
		H_ MEDICAL EXP5	유효	6907	98.5447	6237	98.7805	5897	99.0094	5687	99.0594	5373	98.8774	5170	99.4231	6821	99.4025	6581	99.61	6402	99.4563	6376	99.5006	6358	99.6708
			(0) 원	69	0.98	52	0.82	46	0.77	47	0.82	48	0.883327	29	0.557692	39	0.57	25	0.38	35	0.543732	32	0.499376	21	0.329205
			결측	33	0.47	25	0.4	13	0.22	7	0.12	13	0.239234	1	0.0192308	1	0.014573	1	0.02

## Sheet: ind
																										가구원 정보 (IND)
설문내용	설문세부내용	변수명	보기문항내용	2008 통합		2009 통합		2010 통합		2011 통합		2012 통합		2013 통합		2014 통합		2015 통합		2016 통합		2017 통합		2018 통합		비고
				빈도	(%)	빈도	(%)	빈도	0.741935	빈도	(%)	빈도	(%)	빈도	(%)	빈도	(%)	빈도	(%)	빈도	(%)	빈도	(%)	빈도	(%)
가구원 정보(조사일 기준)
가구고유번호		HHIDWON	유효	21283	100	19153	100	17885	100	17035	100	15872	100	14839	100	19219	100	18130	100	17424	100	17184	100	17008	100
가구생성차수		M1	(11) 2008년 상반기	21283	100	19097	99.71	17690	98.91	16647	97.72	15313	96.4781	14143	95.31	13123	68.28	12230	67.46	11626	66.7241	11396	66.32	11140	65.4986
			(12) 2008년 하반기			45	0.23	46	0.26	45	0.26	48	0.302419	50	0.34	54	0.28	53	0.29	57	0.327135	56	0.33	58	0.341016
			(21) 2009년			11	0.06	90	0.5	100	0.59	96	0.604839	96	0.65	95	0.49	96	0.53	99	0.568182	97	0.56	96	0.56444
			(31) 2010년 상반기					59	0.33	102	0.6	104	0.655242	109	0.73	117	0.61	122	0.67	120	0.688705	124	0.72	123	0.723189
			(32) 2010년 하반기							129	0.76	121	0.762349	120	0.81	123	0.64	128	0.71	116	0.665748	120	0.7	123	0.723189
			(41) 2011년							12	0.07	114	0.718246	108	0.73	113	0.59	109	0.6	104	0.596878	111	0.65	106	0.623236
			(51) 2012년									76	0.478831	120	0.81	5355	27.86	4952	27.37	4704	26.9972	4539	26.41	4475	26.3111
			(61) 2013년											93	0.63	140	0.73	147	0.81	147	0.843664	151	0.88	159	0.934854
			(71) 2014년													99	0.52	150	0.83	151	0.866621	151	0.88	153	0.899577
			(81) 2015년															143	0.79	193	1.10767	195	1.13	195	1.14652
			(91) 2016년															143	0.79	107	0.614096	136	0.79	138	0.811383
			(101) 2017년																			108	0.63	144	0.84666
			(111) 2018년																					98	0.576199
가구분리일련번호		M2	(1) 첫번째 분가가구	21283	100	19153	100	17878	99.96	17022	99.92	15860	99.9244	14823	99.89	19199	99.9	18107	99.87	17394	99.8278	17151	99.81	16975	99.806
			(2) 두번째 분가가구					7	0.04	13	0.08	12	0.0756048	16	0.11	20	0.1	23	0.13	30	0.172176	32	0.19	32	0.188147
			(3) 세번째 분가가구																			1	0.01	1	0.00587959
가구식별번호		HHID	유효	21283	100			17885	100	17035	100	15872	100	14823	100	19219	100	18130	100	17424	100	17184	100	17008	100	HHID=HHIDWON+M1+M2
응답자가구원번호		PID	(1)	6949	32.65	6187	32.3	5734	32.0604	5394	31.66	4973	31.3319	4638	31.26	6169	32.1	5774	31.85	5506	31.6001	5362	31.2	5224	30.715	가구원 번호
			(2)	6125	28.78	5497	28.7	5124	28.6497	4856	28.49	4510	28.4148	4234	28.53	5542	28.84	5227	28.83	5024	28.8338	4942	28.76	4875	28.663
			(3)	4267	20.05	3768	19.67	3451	19.2955	3220	18.9	2943	18.5421	2673	18.01	3442	17.91	3184	17.56	3003	17.2348	2942	17.12	2880	16.9332
			(4)	2949	13.86	2703	14.11	2554	14.2801	2444	14.35	2283	14.3838	2111	14.23	2625	13.66	2458	13.56	2362	13.556	2323	13.52	2309	13.576
			(5)	748	3.51	732	3.82	721	4.03131	767	4.53	762	4.80091	731	4.93	895	4.66	874	4.82	869	4.98737	897	5.22	918	5.39746
			(6)	182	0.86	191	1	211	1.18	237	1.39	257	1.6192	272	1.83	325	1.69	347	1.91	348	1.99725	372	2.16	398	2.34008
			(7)	51	0.24	57	0.3	70	0.39	80	0.47	97	0.611139	109	0.73	130	0.68	156	0.86	170	0.975666	188	1.09	210	1.23471
			(8)	8	0.04	12	0.06	14	0.08	23	0.14	29	0.182712	41	0.28	52	0.27	62	0.34	76	0.43618	78	0.45	99	0.582079
			(9)	2	0.01	4	0.02	4	0.02	8	0.05	10	0.063004	17	0.11	22	0.11	28	0.15	29	0.166437	38	0.22	43	0.252822
			(10)	1	0	1	0.01	1	0.01	4	0.02	4	0.0252016	9	0.06	11	0.06	12	0.07	18	0.103306	21	0.12	25	0.14699
			(11)	1	0	1	0.01	1	0.01	2	0.01	3	0.0189012	3	0.02	4	0.02	5	0.03	11	0.0631313	12	0.07	16	0.0940734
			(12)									1	0.0063004	1	0.01	2	0.01	3	0.02	5	0.0172176	5	0.03	6	0.0352775
			(13)																			2	0.01	2	0.0117592
			(14)																	2	0.0172176	1	0.01	1	0.00587959
			(15)																	1	0.00573921	1	0.01	1	0.00587959
			(17)																					1	0.00587959
가구원고유번호		PIDWON		21283	100	19153	100	17885	100	17035	100	15872	100	14823	100	19219	100	18130	100	17424	100	17184	100	17008	100	PIDWON= HHIDWON+PID
가구원식별번호		HPID		21283	100	19153	100	17885	100	17035	100	15872	100	14823	100	19219	100	18130	100	17424	100	17184	100	17008	100	HPID=HHID+PID
가구원가중치_횡단		I_WGC	유효	21283	100	19153	100	17885	100	17035	100	15872	100	14823	100											2008-2013년에도에만 해당 가중치의 합계는 연도별 추계인구수
가구원가중치_횡단_원표본		I_WGC_08	유효													13973	72.7041	13258	73.1	12760	73.2323	12655	73.6441	12519	73.6065	원표본에 해당 가중치의 합계는 연도별 추계인구수
			결측													5246	27.2959	4872	26.9	4664	26.7677	4529	26.3559	4489	26.3935	신규표본
가구원가중치_횡단_통합표본		I_WGC_TOT	유효													19219	100	18130	100	17424	100	17184	100	17008	100	통합표본(원표본+신규표본)에 해당 가중치의 합계는 연도별 추계인구수
종단가중치		WGL	유효			19153	100	17885	100	17035	100	15872	100	14823	100											2009-2013년에도에만 해당 가중치의 합계는 연도별 추계인구수
종단가중치_원표본		WGL_08	유효													13973	72.7041	13258	73.1	12760	73.2323	12655	73.6441	12519	73.6065	원표본에 해당 가중치의 합계는 연도별 추계인구수
			결측													5246	27.2959	4872	26.9	4664	26.7677	4529	26.3559	4489	26.3935	신규표본
종단가중치_통합표본		WGL_TOT	유효													19219	100	18130	100	17424	100	17184	100	17008	100	통합표본(원표본+신규표본)에 해당 가중치의 합계는 연도별 추계인구수
모노톤 종단가중치		WGL_M	유효			18651	97.379	16942	94.7274	15712	92.2336	14318	90.2092	13165	88.7189											2009-2013년에도에만 해당 가중치의 합계는 2008년 추계인구수
			결측			502	2.621	943	5.27257	1323	7.76636	1554	9.79083	1674	11.2811
모노톤 종단가중치_원표본		WGL_M_08	유효													12167	63.3071	11320	62.4379	10732	61.5932	10262	59.7183	9973	58.6371	원표본에 해당 가중치의 합계는 2008년 추계인구수
			결측													7052	36.6929	6810	37.5621	6692	38.4068	6922	40.2817	7035	41.3629	연속응답하지 않은 원표본 및 신규표본
모노톤 종단가중치_통합표본		WGL_M_TOT	유효													18359	95.5253	16942	93.4473	16001	91.8331	15268	88.8501	14872	87.4412	통합표본(원표본+신규표본)에 해당 가중치의 합계는 2008년 추계인구수
			결측													860	4.47474	1188	6.55268	1423	8.1669	1916	11.1499	2136	12.5588	연속응답하지 않은 통합표본(원표본+신규표본)
가구원 변동사항(조사일 기준, 2008년 상반기 해당없음)
가구원변동유무	지난 방문이후에 선생님의 가구원 중 변동사항이 있으십니까?	A2	(0) 변동사항 없음	21283	100	19042	99.42	17703	98.98	16871	99.04	15722	99.0549	14635	98.63	18966	98.68	17920	98.84	17226	98.8636	16998	98.92	16821	98.9005
			(1) 신규가구원	0	0	11	0.06	130	0.73	38	0.22	82	0.516633	151	1.02	173	0.9	148	0.82	149	0.855142	138	0.8	128	0.752587
			(2) 사망가구원	0	0	39	0.2	25	0.14	61	0.36	33	0.207913	30	0.2	50	0.26	30	0.17	24	0.137741	24	0.14	28	0.164628
			(3) 분가가구원	0	0	50	0.26	27	0.15	65	0.38	35	0.220514	23	0.15	30	0.16	32	0.18	25	0.14348	24	0.14	29	0.170508
			(7) 이전 조사에서 누락된 경우																							2009년 조사에만 해당하는 보기문항
			(8) 가구원 중 임시 거주자 제외																							이후 해당가구원의 설문 (-6)코드 부여 2008년 하반기 조사에만 해당하는 보기문항
			(12) 추적조사로 인한 신규가구의 가구원			11	0.06																			2008년 하반기, 2009년 조사에만 해당하는 보기문항
			(13) 신규가구원이었다가 분가한 가구원																					2	0.0117592
복귀가구원 유무	OOO(가구원 이름)님께서는 복귀가구원이십니까?(2010)	A2_0	(1) 예					7	0.04	4	0.02	12	0.0756048	10	0.07	5	0.03	7	0.04	10	0.0573921	16	0.09	15	0.0881938
			(2) 아니요					17696	98.94	16867	99.01	15710	98.9793	14625	98.56	18961	98.66	17913	98.8	17216	98.8062	16982	98.82	16806	98.8123
			(-1) 해당사항없음					182	1.02	164	0.96	150	0.94506	204	1.37	253	1.32	210	1.16	198	1.13636	186	1.08	187	1.09948
복귀일	OOO(가구원 이름)님께서는 언제 이 댁에 복귀하셨습니까?(2010)	A2_1	(2009) 년					7	0.04
			(2010) 년							1	0.01
			(2011) 년							3	0.02	8	0.0504032
			(2012) 년									4	0.0252016	10	0.07
			(2013) 년													5	0.03
			(2014) 년															7	0.04
			(2015) 년																	10	0.0573921
			(2016) 년																			16	0.09
			(2017) 년																					15	0.0881938
			(-1) 해당사항없음					17878	99.96	17031	99.98	15860	99.9244	14829	99.93	19214	99.97	18123	99.96	17414	99.9426	17168	99.91	16993	99.9118
			(-9) 모름/무응답
		A2_2	(1) 월							1	0.01	3	0.0189012			2	0.01	4	0.02	1	0.00573921	2	0.01
			(2) 월									1	0.0063004									1	0.01	5	0.0293979
			(3) 월									1	0.0063004							1	0.00573921	3	0.02	2	0.0117592
			(4) 월							1	0.01	1	0.0063004							1	0.00573921	1	0.01	1	0.00587959
			(5) 월											1	0.01	1	0.01			2	0.0114784	2	0.01
			(6) 월							1	0.01			1	0.01
			(7) 월					2	0.01					2	0.01	1	0.01	1	0.01			1	0.01	2	0.0117592
			(8) 월							1	0.01	1	0.0063004			1	0.01					1	0.01
			(9) 월					2	0.01									1	0.01
			(10) 월					3	0.02					1	0.01					1	0.00573921	1	0.01	1	0.00587959
			(11) 월									3	0.0189012	3	0.02					3	0.0172176	1	0.01	3	0.0176388
			(12) 월									2	0.0126008	2	0.01			1	1					1	0.00587959
			(-1) 해당사항없음					17878	99.96	17031	99.98	15860	99.9244	14829	99.93	19214	99.97	18123	99.96	17414	99.9426	17168	99.91	16993	99.9118
			(-9)모름/무응답																	1	0.00573921	3	0.02
신규일	OOO(가구원 이름)님께서는 언제부터 이 댁에서 함께 사셨습니까?	A3	(2008) 년			11	0.06
			(2009) 년					130	0.73
			(2010) 년							38	0.22
			(2011) 년									82	0.516633
			(2012) 년											151	1.02
			(2013) 년													173	0.9
			(2014) 년															149	0.82
			(2015) 년																	149	0.855142
			(2016) 년																			138	0.8
			(2017) 년																					129	0.758467
			(-1) 해당사항없음	21283	100	19142	99.94	17755	99.27	16997	99.78	15790	99.4834	14688	98.98	19046	99.1	17981	99.18	17275	99.1449	17046	99.2	16879	99.2415
			(-9) 모름/무응답
		A4	(1) 월							4	0.02	2	0.0126008	7	0.05	11	0.06	13	0.07	14	0.0803489	8	0.05	13	0.0764346
			(2) 월									2	0.0126008	1	0.01	3	0.02	1	0.01	2	0.0114784	3	0.02	5	0.0293979
			(3) 월					1	0.01	2	0.01			10	0.07	10	0.05	4	0.02	10	0.0573921	14	0.08	5	0.0293979
			(4) 월									1	0.0063004	14	0.09	5	0.03	9	0.05	8	0.0459137	14	0.08	13	0.0764346
			(5) 월					5	0.03	1	0.01	5	0.031502	13	0.09	14	0.07	11	0.06	13	0.0746097	16	0.09	19	0.111712
			(6) 월					10	0.06	4	0.02	6	0.0378024	19	0.13	8	0.04	6	0.03	7	0.0401745	13	0.08	12	0.070555
			(7) 월					14	0.08			3	0.0189012	15	0.1	20	0.1	19	0.1	11	0.0631313	14	0.08	7	0.0411571
			(8) 월					14	0.08	3	0.02	8	0.0504032	15	0.1	20	0.1	16	0.09	22	0.126263	8	0.05	8	0.0470367
			(9) 월					25	0.14	1	0.01	6	0.0378024	21	0.14	24	0.12	19	0.1	23	0.132002	12	0.07	11	0.0646754
			(10) 월					21	0.12	6	0.04	19	0.119708	16	0.11	27	0.14	15	0.08	16	0.0918274	11	0.06	12	0.070555
			(11) 월			1	0.01	26	0.15	7	0.04	21	0.132308	7	0.05	15	0.08	18	0.1	12	0.0688705	12	0.07	11	0.0646754
			(12) 월			10	0.05	14	0.08	10	0.06	9	0.0567036	13	0.09	16	0.08	18	0.1	11	0.0631313	13	0.08	13	0.0764346
			(-1) 해당사항없음	21283	100	19142	99.94	17755	99.27	16997	99.78	15790	99.4834	14688	98.98	19046	99.1	17981	99.18	17275	99.1449	17046	99.2	16879	99.2415
			(-9)모름/무응답
신규가구원형태	OOO(가구원 이름)님께서는 어떻게 이 댁의 가구원이 되셨습니까?	A5	(1) 출생			4	0.02	59	0.33	10	0.06	32	0.201613	67	0.45	82	0.43	69	0.38	72	0.413223	64	0.37	56	0.329257
			(2) 입양			0	0	0	0	0	0	0	0	0	0	1	0.01	1	0.01	0	0	0	0	0	0
			(3) 결혼			0	0	27	0.15	3	0.02	25	0.15751	37	0.25	41	0.21	43	0.24	34	0.195133	44	0.26	41	0.241063
			(4) 합가			7	0.04	44	0.25	25	0.15	24	0.15121	41	0.28	47	0.24	35	0.19	37	0.212351	26	0.15	32	0.188147
			(5) 기타			0	0	0	0	0	0	1	0.0063004	6	0.04	2	0.01	0	0	5	0.0286961	3	0.02	0	0
			(-1) 해당사항없음	21283	100	19142	99.94	17755	99.27	16997	99.78	15790	99.4834	14688	98.98	19046	99.1	17982	99.18	17275	99.1449	17046	99.2	16879	99.2415
			(-9)모름/무응답																	1	0.00573921	1	0.01
사망일	OOO(가구원 이름)님께서는 언제 사망 하셨습니까?	A6	(2008)년
			(2009)년			39	0.2
			(2010)년					25	0.14
			(2011)년							61	0.36
			(2012)년									33	0.207913
			(2013)년											30	0.2
			(2014)년													50	0.26
			(2015)년															30	0.17
			(2016)년																	24	0.137741
			(2017)년																			24	0.14
			(2018)년																					28	0.164628
			(-1) 해당사항없음	21283	100	19114	99.8	17860	99.86	16974	99.64	15839	99.7921	14809	98.2	19169	99.74	18100	99.83	17400	99.8623	17160	99.86	16980	99.8354
			(-6) 설문대상아님
		A7	( ) 월					25	0.14	61	0.36	33	0.207913	30	0.2	50	0.26	30	0.17	24	0.137741	24	0.137741	28	0.164628	(1)월~(12)월
			(-1) 해당사항없음	21283	100	19114	99.8	17860	99.86	16974	99.64	15839	99.7921	14809	99.8	19169	99.74	18100	99.83	17400	99.8623	17160	99.86	16980	99.8354
			(-6) 설문대상아님
			(-9) 모름/무응답			1	0.01
사망원인	OOO(가구원 이름)님의 주된 사망원인은 무엇이었습니까?	A8	(1) 질병			29	0.15	23	0.13	57	0.33	32	0.201613	28	0.19	49	0.25	28	0.15	23	0.132002	23	0.13	26	0.152869
			(2) 교통사고			1	0.01	0	0	1	0.01	0	0	1	0.01	0	0	1	0.01	1	0.00573921	0	0	0	0
			(3) 직장내 사고			0	0	0	0	1	0.01	0	0	0	0	0	0	0	0	0	0	0	0	0	0
			(4) 기타 사고			2	0.01	0	0	1	0.01	0	0	0	0	0	0	0	0	0	0	0	0	0	0
			(5) 노환			2	0.01	0	0	0	0	1	0.0063004	0	0	0	0	0	0	0	0	0	0	2	0.0117592	2008년, 2009년 조사에만 해당하는 보기문항
			(6) 기타			5	0.03	2	0.01	1	0.01	0	0	1	0.01	1	0.01	1	0.01	0	0	1	0.01	0	0
			(-1) 해당사항없음	21283	100	19114	99.8	17860	99.86	16974	99.64	15839	99.7921	14809	99.8	19169	99.74	18100	99.83	17400	99.8623	17160	99.86	16980	99.8354
			(-6) 설문대상아님
질환	OOO(가구원 이름)님의 주된 사망원인은 무엇이었습니까?	A9	유효			28	0.146191	23	0.16	57	0.42	32	0.201613													오픈코드 참조 [진단코드표] 사망원인이 질병인 경우 해당 진단코드 기입
			(-1) 해당사항없음	21283	100	19124	99.85	17862	99.87	16978	99.67	15840	99.7984
			(-9) 모름/무응답			1	0.01
질환(KCD6)		A9_4	유효									32	0.201613	27	0.18	50	0.26	28	0.15	28	0.160698	23	0.133845	26	0.152869
			(-1) 해당사항없음											14811	99.81	19169	99.74	18102	99.85	18102	103.891	17161	99.87	16982	99.8471
			(-9) 모름/무응답									15840	99.7984	1	0.01
분가일	OOO(가구원 이름)님께서는 언제부터 이 댁에서 분가를 하셨습니까?	A10	(2008) 년
			(2009) 년			50	0.26
			(2010) 년					27	0.15
			(2011) 년							65	0.38
			(2012) 년									35	0.220514
			(2013) 년											23	0.15
			(2014) 년													30	0.16
			(2015) 년															32	0.18
			(2016) 년																	25	0.14348
			(2017) 년																			24	0.14
			(2018) 년																					31	0.182267
			(-1) 해당사항없음	21283	100	19103	99.74	17858	99.85	16970	99.62	15837	99.7795	14816	99.85	19189	99.84	18098	99.82	17399	99.8565	17160	99.86	16977	99.8177
			(-9) 모름/무응답
		A11	( ) 월			50	0.26	27	0.15	65	0.39	35	0.220514	23	0.15	30	0.16	32	0.18	25	0.14348	24	0.139665	31	0.182267	(1)월~(12)월
			(-1) 해당사항없음	21283	100	19103	99.74	17858	99.85	16970	99.62	15837	99.7795	14816	99.85	19189	99.84	18098	99.82	17399	99.8565	17160	99.86	16977	99.8177
			(-9) 모름/무응답
분가가구원형태	OOO(가구원 이름)님께서는 어떻게 이 댁에서 분가하게 되셨습니까?	A12	(1) 결혼하여 따로 살게 됨			20	0.1	14	0.08	27	0.16	10	0.063004	10	0.07	10	0.05	11	0.06	5	0.0286961	8	0.05	6	0.0352775
			(2) 이혼하여 따로 살게 됨			0	0	0	0	5	0.03	2	0.0126008	1	0.01	0	0	0	0	0	0	0	0	2	0.0117592
			(3) 가정불화로 따로 살게 됨			2	0.01	0	0	10	0.06	2	0.0126008	0	0	0	0	1	0.01	0	0	0	0	0	0
			(4) 취업이 되어(직장으로) 따로 살게 됨			12	0.06	3	0.02	0	0	12	0.0756048	5	0.03	6	0.03	7	0.04	13	0.0746097	7	0.04	11	0.0646754
			(5) 직장이외에 기타 경제적 이유로 따로 살게됨			10	0.05	10	0.06	20	0.12	8	0.0504032	6	0.04	8	0.04	13	0.07	6	0.0344353	7	0.04	11	0.0646754
			(6) 기타			6	0.03	0	0	3	0.02	1	0.0063004	1	0.01	6	0.03	0	0	1	0.00573921	2	0.01	1	0.00587959
			(-1) 해당사항없음	21283	100	19103	99.74	17858	99.85	16970	99.62	15837	99.7795	14816	99.85	19189	99.84	18098	99.82	17399	99.8565	17160	99.86	16977	99.8177
			(-9) 모름/무응답
가구원 일반사항(조사일 기준)
가구주와의 관계	OOO(가구원 이름)님은 가구주와 어떠한 관계이십니까?	C2	(1) 가구주의 조부모	2	0.01	4	0.02	2	0.01	1	0.01											1	0.01	1	0.00587959
			(2) 가구주의 배우자의 조부모	6	0.03	2	0.01	2	0.01	2	0.01	4	0.0252016	1	0.01			1	0.01
			(3) 가구주의 부모	519	2.44	493	2.57	442	2.47	402	2.36	365	2.29965	342	2.3	416	2.16	362	2	320	1.83655	304	1.77	295	1.73448
			(4) 가구주의 배우자의 부모	68	0.32	55	0.29	57	0.32	49	0.29	50	0.31502	49	0.33	56	0.29	52	0.29	53	0.304178	45	0.26	41	0.241063
			(5) 가구주의 부모의 형제/자매	1	0	1	0.01	1	0.01	1	0.01	1	0.0063004	1	0.01	1	0.01					3	0.02
			(6) 가구주의 배우자의 형제/자매	3	0.01	1	0.01	1	0.01
			(10) 가구주	6977	32.78	6284	32.81	5931	33.16	5723	33.6	5408	34.0726	5175	34.87	6843	35.61	6588	36.34	6431	36.9089	6395	37.21	6370	37.453
			(11) 가구주의 첫째 자녀	3739	17.57	3268	17.06	3000	16.77	2810	16.5	2572	16.2046	2348	15.82	3058	15.91	2836	15.64	2696	15.4729	2638	15.35	2589	15.2222
			(12) 가구주의 둘째 자녀	3118	14.65	2807	14.66	2599	14.53	2448	14.37	2246	14.1507	2034	13.71	2603	13.54	2422	13.36	2316	13.292	2275	13.24	2250	13.2291
			(13) 가구주의 셋째 자녀	733	3.44	669	3.49	630	3.52	607	3.56	566	3.56603	526	3.54	646	3.36	613	3.38	579	3.323	582	3.39	588	3.4572
			(14) 가구주의 넷째 자녀	116	0.55	135	0.7	134	0.75	132	0.78	124	0.78125	109	0.73	128	0.67	121	0.67	121	0.694444	116	0.68	115	0.676152
			(15) 가구주의 다섯째 자녀	41	0.19	47	0.25	42	0.23	42	0.25	40	0.252016	35	0.24	41	0.21	35	0.19	32	0.183655	28	0.16	30	0.176388
			(16) 가구주의 여섯째 자녀	18	0.08	15	0.08	16	0.09	16	0.09	16	0.100806	17	0.11	15	0.08	12	0.07	12	0.0688705	11	0.06	10	0.0587959
			(17) 가구주의 일곱째 자녀	1	0	4	0.02	3	0.02	4	0.02	4	0.0252016	2	0.01	3	0.02	2	0.01	2	0.0114784	2	0.01	2	0.0117592
			(18) 가구주의 여덟째 자녀	1	0
			(19) 가구주의 아홉째 자녀									2	0.0126008	2	0.01
			(20) 가구주의 배우자	5473	25.72	4926	25.72	4615	25.8	4395	25.8	4098	25.8191	3856	25.99	5047	26.26	4772	26.32	4569	26.2225	4486	26.11	4409	25.9231
			(21) 가구주의 첫째 자녀의 배우자	30	0.14	29	0.15	25	0.14	28	0.16	31	0.195312	28	0.19	31	0.16	29	0.16	22	0.126263	26	0.15	25	0.14699
			(22) 가구주의 둘째 자녀의 배우자	17	0.08	15	0.08	15	0.08	16	0.09	12	0.0756048	11	0.07	14	0.07	15	0.08	15	0.0860882	14	0.08	17	0.099953
			(23) 가구주의 셋째 자녀의 배우자	7	0.03	6	0.03	8	0.04	6	0.04	7	0.0441028	6	0.04	5	0.03	4	0.02	4	0.0229568	5	0.03	5	0.0293979
			(24) 가구주의 넷째 자녀의 배우자	1	0	3	0.02	3	0.02	4	0.02	4	0.0252016	4	0.03	6	0.03	5	0.03	5	0.0286961	5	0.03	4	0.0235183
			(25) 가구주의 다섯째 자녀의 배우자	1	0	1	0.01	1	0.01	1	0.01	1	0.0063004	1	0.01	1	0.01	1	0.01	1	0.00573921	1	0.01	2	0.0117592
			(26) 가구주의 여섯째 자녀의 배우자	1	0	2	0.01	1	0.01	1	0.01	1	0.0063004	1	0.01	1	0.01
			(27) 가구주의 일곱째 자녀의 배우자
			(29) 가구주의 아홉째 자녀의 배우자																	1	0.00573921	1	0.01
			(31) 가구주의 첫째 형제/자매	43	0.2	33	0.17	28	0.16	22	0.13	21	0.132308	19	0.13	29	0.15	21	0.12	18	0.103306	18	0.1	16	0.0940734
			(32) 가구주의 둘째 형제/자매	27	0.13	28	0.15	25	0.14	20	0.12	16	0.100806	14	0.09	13	0.07	12	0.07	12	0.0688705	13	0.08	13	0.0764346
			(33) 가구주의 셋째 형제/자매	12	0.06	12	0.06	10	0.06	10	0.06	9	0.0567036	8	0.05	6	0.03	5	0.03	5	0.0286961	4	0.02	4	0.0235183
			(34) 가구주의 넷째 형제/자매	4	0.02	4	0.02	4	0.02	3	0.02	3	0.0189012	2	0.01	1	0.01			1	0.00573921	3	0.02	4	0.0235183
			(35) 가구주의 다섯째 형제/자매	1	0	1	0.01	1	0.01	1	0.01	1	0.0063004	1	0.01	1	0.01	1	0.01	1	0.00573921	1	0.01	1	0.00587959
			(36) 가구주의 여섯째 형제/자매	3	0.01	2	0.01	2	0.01	1	0.01	1	0.0063004	1	0.01	1	0.01	1	0.01	1	0.00573921	1	0.01	1	0.00587959
			(37) 가구주의 일곱째 형제/자매	1	0	1	0.01	1	0.01
			(41) 가구주의 첫째 형제/자매의 배우자	1	0									1	0.01	1	0.01							1	0.00587959
			(42) 가구주의 둘째 형제/자매의 배우자	2	0.01	2	0.01	2	0.01	3	0.02	3	0.0189012	3	0.02	2	0.01	2	0.01	2	0.0114784	1	0.01	1	0.00587959
			(43) 가구주의 셋째 형제/자매의 배우자	1	0
			(44) 가구주의 넷째 형제/자매의 배우자
			(45) 가구주의 다섯째 형제/자매의 배우자			1	0.01
			(50) 가구주의 형제/자매의 자녀	19	0.09	19	0.1	16	0.09	10	0.06	8	0.0504032	10	0.07	8	0.04	7	0.04	6	0.0344353	5	0.03	6	0.0352775
			(61) 가구주 배우자의 첫째 형제/자매	11	0.05	11	0.06	8	0.04	5	0.03	3	0.0189012	1	0.01	1	0.01	1	0.01			1	0.01	1	0.00587959
			(62) 가구주 배우자의 둘째 형제/자매	3	0.01	1	0.01	3	0.02	2	0.01	2	0.0126008	1	0.01	1	0.01	1	0.01	1	0.00573921	2	0.01	2	0.0117592
			(63) 가구주 배우자의 셋째 형제/자매	2	0.01	2	0.01	2	0.01	1	0.01	1	0.0063004	1	0.01
			(64) 가구주 배우자의 넷째 형제/자매	4	0.02	4	0.02	2	0.01	2	0.01	1	0.0063004	1	0.01	1	0.01
			(71) 가구주의 배우자의 첫째 형제/자매 배우자
			(74) 가구주 배우자의 넷째 형제/자매의 배우자			1	0.01
			(80) 가구주의 배우자의 형제/자매의 자녀	4	0.02	6	0.03	4	0.02	6	0.04	5	0.031502	4	0.03	3	0.02	2	0.01	2	0.0114784	2	0.0114784	2	0.0117592
			(111) 가구주의 첫째 자녀의 자녀(손자녀)	158	0.74	148	0.77	141	0.79	143	0.84	135	0.850554	118	0.8	122	0.63	112	0.62	110	0.631313	108	0.63	110	0.646754
			(112) 가구주의 둘째 자녀의 자녀(손자녀)	54	0.25	56	0.29	58	0.32	59	0.35	51	0.321321	47	0.32	60	0.31	51	0.28	47	0.269743	46	0.27	54	0.317498
			(113) 가구주의 셋째 자녀의 자녀(손자녀)	29	0.14	23	0.12	21	0.12	20	0.12	19	0.119708	22	0.15	23	0.12	20	0.11	18	0.103306	21	0.12	20	0.117592
			(114) 가구주의 넷째 자녀의 자녀(손자녀)	8	0.04	9	0.05	8	0.04	11	0.06	11	0.0693044	12	0.08	12	0.06	10	0.06	10	0.0573921	8	0.05	6	0.0352775
			(115) 가구주의 다섯째 자녀의 자녀(손자녀)	11	0.05	12	0.06	11	0.06	12	0.07	12	0.0756048	12	0.08	10	0.05	7	0.04	7	0.0401745	7	0.04	10	0.0587959
			(116) 가구주의 여섯째 자녀의 자녀(손자녀)	2	0.01	3	0.02	5	0.03	5	0.03	5	0.031502	5	0.03	5	0.03	3	0.02	2	0.0114784	2	0.01
			(117) 가구주의 일곱째 자녀의 자녀(손자녀)									1	0.0063004
			(119) 가구주의 아홉째 자녀의 자녀(손자녀)									4	0.0252016	4	0.03
			(121) 가구주의 첫째 자녀의 자녀(손자녀)의 배우자																					1	0.00587959
			(122) 가구주의 둘째 자녀의 자녀(손자녀)의 배우자	2	0.01					1	0.01	1	0.0063004	1	0.01							1	0.01
			(123) 가구주의 셋째 자녀의 자녀(손자녀)의 배우자							1	0.01	1	0.0063004
			(200) 기타 친인척	6	0.03	3	0.02	3	0.02	7	0.04	5	0.031502	3	0.02	3	0.02	3	0.02	2	0.0114784	2	0.01	2	0.0117592
			(300) 친인척관계가 아닌 동거인	2	0.01	4	0.02	2	0.01	2	0.01	1	0.0063004			1	0.01	1	0.01
성별	OOO(가구원 이름)님은 성별이 어떻게 되십니까?	C3	(1) 남	10416	48.94	9359	48.86	8725	48.78	8301	48.73	7709	48.57	7181	48.39	9286	48.32	8727	48.14	8366	48.01	8223	47.85	8121	47.7481
			(2) 여	10867	51.06	9794	51.14	9160	51.22	8734	51.27	8163	51.43	7658	51.61	9933	51.68	9403	51.86	9058	51.99	8961	52.15	8887	52.2519
출생연도	OOO(가구원 이름)님의 생년월일이 어떻게 되십니까?	C4_0	유효	21282	100	19153	100	17885	100	17035	100	15872	100	14839	100	19219	100	18130	100	17424	100	17184	100	17008	100
			(-9) 모름/무응답	1	0.00441638
혼인상태	OOO(가구원 이름)님은 혼인상태가 어떻게 되십니까?	C7	(1) 혼인 중(사실혼 포함)	11226	52.75	10069	52.57	9470	52.95	9028	53.01	8431	53.1187	7964	53.55	10316	53.68	9736	53.7	9299	53.3689	9135	53.16	8977	52.781	사실혼 관계도 혼인 중으로 기입
			(2) 별거(이혼전제)	88	0.41	75	0.39	63	0.35	61	0.36	63	0.396925	65	0.44	103	0.54	106	0.58	102	0.585399	99	0.58	104	0.611477
			(3) 사별 또는 실종	1287	6.05	1213	6.33	1162	6.5	1156	6.79	1112	7.00605	1104	0.44	1491	7.76	1457	8.04	1462	8.39073	1467	8.54	1495	8.78998
			(4) 이혼	366	1.72	340	1.78	338	1.89	343	2.01	329	2.07283	303	2.04	404	2.1	412	2.27	433	2.48508	437	2.54	439	2.58114
			(5) 없음	8316	39.07	7417	38.73	6852	38.31	6447	37.85	5937	37.4055	5421	36.53	6905	35.93	6419	35.41	6128	35.1699	6046	35.18	5993	35.2364
			(-1)해당사항없음			39	0.2
교육수준	OOO(응답자 이름)님은 학교를 어디까지 다니셨습니까? 혹은 다니고 계십니까?	C8	(1) 미취학(만7세이하)	1533	7.2	1263	6.59	1109	6.2	947	5.56	821	5.17	698	4.7	908	4.72	814	4.49	741	4.25275	691	4.02118	650	3.82173
			(2) 무학(문자해독불가)	315	1.48	293	1.53	279	1.56	259	1.52	229	1.44	207	1.39	241	1.25	231	1.27	219	1.25689	211	1.22789	204	1.19944
			(3) 무학(문자해독가능)	360	1.69	338	1.76	320	1.79	324	1.9	311	1.96	304	2.05	409	2.13	393	2.17	362	2.07759	335	1.94949	324	1.90499
			(11) ~ (16) 초등학교 1학년 ~ 6학년	4477	21.04	4055	21.17	3764	21.05	3537	20.76	3248	20.46	3008	20.27	3686	19.18	3445	19.01	3258	18.6983	3166	18.4241	3047	17.9151	예) (13) 초등학교 3학년
			(21) ~ (23) 중학교 1학년 ~ 3학년	2688	12.63	2459	12.84	2302	12.87	2206	12.95	2040	12.85	1938	13.06	2465	12.83	2257	12.44	2129	12.2188	2001	11.6446	1963	11.5416	예) (23) 중학교 3학년
			(31) ~ (33) 고등학교 1학년 ~ 3학년	5968	28.05	5328	27.82	5022	28.08	4793	28.14	4470	28.16	4190	28.24	5531	28.78	5206	28.72	4991	28.6444	4941	28.7535	4845	28.4866	예) (31) 고등학교 1학년
			(41) ~ (46) 대학교1학년 ~ 6학년	5518	25.93	5030	26.27	4718	26.38	4609	27.06	4410	27.78	4177	28.15	5563	28.95	5365	29.6	5314	30.4982	5424	31.5642	5543	32.5905	전문대학, 기능대학(구 사범학교), 구 2년제 교육대학 포함. '6년제 대학교의 경우' (45)~(46)
			(51) 대학원 석사	328	1.54	301	1.57	287	1.6	276	1.62	262	1.65	248	1.67	304	1.58	304	1.68	292	1.67585	298	1.73417	310	1.82267
			(52) 대학원 박사	96	0.45	86	0.45	84	0.47	84	0.49	81	0.51	69	0.46	112	0.58	115	0.63	118	0.677227	117	0.68	122	0.71731
졸업유무	OOO(가구원 이름)님은 다니신 학교를 졸업하셨습니까? 중퇴하셨습니까?(2015-2016) OOO(가구원 이름)님은 다니신 학교를 졸업하셨습니까? 중퇴하셨습니까? 검정고시로 자격을 취득하셨습니까?(2008-2014)	C9	(1) 졸업	13422	63.06	12147	63.42	11450	64.02	10943	64.24	10315	64.99	9743	65.66	12742	66.3	12175	67.15	11783	67.6251	11834	68.87	11851	69.679
			(2) 재학중	4592	21.58	4061	21.2	3748	20.96	3526	20.7	3201	20.17	2949	19.87	3682	19.16	3387	18.68	3186	18.2851	2986	17.38	2840	16.698
			(3) 휴학중	317	1.49	356	1.86	315	1.76	334	1.96	327	2.06	299	2.01	398	2.07	349	1.92	343	1.96855	354	2.06	342	2.01082
			(4) 수료	14	0.07	14	0.07	12	0.07	14	0.08	11	0.07	14	0.09	25	0.13	27	0.15	23	0.132002	24	0.14	23	0.13523
			(5) 중퇴	727	3.42	677	3.53	647	3.62	682	4	653	4.11	619	4.17	810	4.21	754	4.16	767	4.40197	749	4.36	774	4.5508
			(6) 검정고시 자격취득	3	0.01	4	0.02	5	0.03	6	0.04	4	0.03	6	0.04	4	0.02
			(-1) 해당사항없음	2208	10.37	1894	9.89	1708	9.55	1530	8.98	1361	8.57	1209	8.15	1558	8.11	1438	7.93	1322	7.58724	1237	7.2	1178	6.92615	7세이하 미취학 또는 무학인 경우
동거 유무	선생님께서 말씀하신 OOO(가구원 이름)님, OOO(가구원 이름)님과는 함께 동거하고 계십니까? 선생님께서 말씀하신 OOO(가구원 이름)님, OOO(가구원 이름)님과 함께 살지 않은 이유는 무엇입니까?(2010-2016) 선생님께서 말씀하신 OOO(가구원 이름)님, OOO(가구원 이름)님과는 모두 동거하고 계십니까?(2008-2009)	C10	(0) 동거	20579	96.69	18236	95.21	17128	95.77	16136	94.72	15068	94.9345	14094	94.98	18287	95.15	17246	95.12	16545	94.9552	16269	94.68	16043	94.3262
			(1) 비동거_직업준비/취미할동	12	0.06	32	0.17	34	0.19	59	0.35	52	0.327621	52	0.35	50	0.26	43	0.24	48	0.275482	53	0.31	84	0.493885
			(2) 비동거_직장	152	0.71	199	1.04	146	0.82	143	0.84	155	0.976562	138	0.93	155	0.81	150	0.83	162	0.929752	165	0.96	164	0.964252
			(3) 비동거_교육/보육	292	1.37	350	1.83	282	1.58	307	1.8	286	1.80192	263	1.77	359	1.87	342	1.89	348	1.99725	357	2.08	353	2.07549
			(4) 비동거_군입대	207	0.97	193	1.01	174	0.97	184	1.08	162	1.02067	155	1.04	172	0.89	175	0.97	177	1.01584	194	1.13	177	1.04069
			(5) 비동거_입원	17	0.08	31	0.16	22	0.12	28	0.16	24	0.15121	28	0.19	42	0.22	45	0.25	36	0.206612	33	0.19	43	0.252822
			(6) 비동거_시설입소	12	0.06	14	0.07	25	0.14	24	0.14	24	0.15121	23	0.15	27	0.14	30	0.17	27	0.154959	27	0.16	29	0.170508
			(7) 비동거_가출/별거	4	0.02	4	0.02	7	0.04	13	0.08	17	0.107107	15	0.1	14	0.07	10	0.06	16	0.0918274	19	0.11	24	0.14111
			(8) 비동거_사망	0	0	39	0.2	25	0.14	61	0.36	33	0.207913	30	0.2	50	0.26	30	0.17	24	0.137741	24	0.14	28	0.164628
			(9) 비동거_분가	0	0	50	0.26	28	0.16	65	0.38	35	0.220514	23	0.15	30	0.16	32	0.18	25	0.14348	24	0.14	31	0.182267
			(10) 비동거_기타	8	0.04	5	0.03	14	0.08	15	0.09	16	0.100806	18	0.12	31	0.16	26	0.14	15	0.0860882	16	0.09	32	0.188147
			(11) 취미활동													2	0.01	1	0.01	1	0.00573921	3	0.02	0	0	2014년 조사부터 해당하는 보기문항
			(-9) 모름/무응답
의료보장형태	OOO(가구원 이름)님은 의료급여 1종 또는 의료급여 2종을 받고 계십니까? OOO(가구원 이름)님은 어떤 유형의 건강보험에 가입되어 있으십니까?(2010-2016) OOO(가구원 이름)님은 건강보험에 가입되어 있습니까? 의료급여를 받고 계십니까?(2008-2009)	C11	(1) 공무원, 교직원 건강보험	1592	7.48	1502	7.84	1272	7.11	1109	6.51	1043	6.57132	942	6.35	1307	6.8	1117	6.16	1071	6.14669	1111	6.47	1053	6.1912
			(2) 직장 건강보험	11333	53.25	10593	55.31	10083	56.38	10090	59.23	9536	60.0806	9031	60.86	11748	61.13	11343	62.56	10964	62.9247	11005	64.04	10997	64.6578
			(3) 지역 건강보험	7415	34.84	6099	31.84	5554	31.05	4941	29	4486	28.2636	4095	27.6	5285	27.5	4845	26.72	4522	25.9527	4189	24.38	4128	24.2709
			(4) 의료급여 1종	446	2.1	430	2.25	443	2.48	447	2.62	422	2.65877	382	2.57	419	2.18	391	2.16	403	2.3129	382	2.22	373	2.19309
			(5) 의료급여 2종	368	1.73	397	2.07	415	2.32	378	2.22	317	1.99723	248	1.67	222	1.16	220	1.21	240	1.37741	216	1.26	184	1.08184
			(6) 건강보험가입 + 특례자	103	0.48	112	0.58	67	0.37	48	0.28	56	0.352823	63	0.42	128	0.67	111	0.61	105	0.602617	129	0.75	115	0.676152	※주의:2008년 상·하반기 조사에는 특례자 중 국가유공자를 따로 구분하지 않았음
			(7) 국가유공자 특례(건강보험 가입하지 않음)			0	0	38	0.21	17	0.1	8	0.0504032	6	0.04	10	0.05	16	0.09	20	0.114784	22	0.13	17	0.099953	2009년 이후 조사에만 해당하는 보기문항
			(8) 미가입(외국국적)	24	0.11	20	0.1	10	0.06	5	0.03	1	0.0063004	1	0.01	4	0.02	3	0.02	7	0.0401745	7	0.04	0	0
			(9) 건강보험체납 - 급여정지	2	0.01	0	0	3	0.02	0	0	3	0.0189012	5	0.03	0	0	5	0.03	1	0.00573921	1	0.01	2	0.0117592
			(10) 건강보험 + 차상위 경감 대상자											66	0.44	96	0.5	79	0.44	91	0.522268	122	0.71	139	0.817262	2013년 조사부터 해당하는 보기문항
건강보험대표자	OOO(가구원 이름)님께서 건강보험에 가입하고 계신다면, 국민건강보험은 누구 앞으로 되어있습니까?	C12	(1)	14446	67.88	12211	63.76	10898	60.93	9820	57.65	8751	55.1348	7838	52.82	10449	54.37	9282	51.2	8487	48.7087	8042	46.8			해당 가구원 번호
			(2)	2131	10.01	2185	11.41	2122	11.86	2191	12.86	2162	13.6215	2038	13.73	2740	14.26	2730	15.06	2766	15.8747	2757	16.04
			(3)	1176	5.53	1131	5.91	1123	6.28	1206	7.08	1203	7.57939	1194	8.05	1404	7.31	1406	7.76	1423	8.1669	1515	8.82
			(4)	363	1.71	390	2.04	443	2.48	491	2.88	508	3.2006	588	3.96	651	3.39	704	3.88	701	4.02319	763	4.44
			(5)	81	0.38	94	0.49	119	0.67	162	0.95	185	1.16557	206	1.39	253	1.32	294	1.62	316	1.81359	340	1.98
			(6)	57	0.27	55	0.29	66	0.37	73	0.43	81	0.510333	79	0.53	109	0.57	115	0.63	131	0.751837	156	0.91
			(7)	11	0.05	11	0.06	13	0.07	20	0.12	27	0.170111	38	0.26	53	0.28	63	0.35	61	0.350092	59	0.34
			(8)			1	0.01			12	0.07	24	0.15121	30	0.2	30	0.16	29	0.16	38	0.21809	41	0.24
			(9)									2	0.0126008	5	0.03	7	0.04	12	0.07	11	0.0631313	15	0.09
			(10)
			(11)													1	0.01	2	0.01	2	0.0114784	4	0.02
			(12)																	1	0.00573921
			(13)																	2	0.0114784	1	0.01
			(66) 가구원이 아닐 경우	2178	10.23	2216	11.57	2192	12.26	2213	12.99	2178	13.7223	2181	14.7	2867	14.92	2858	15.76	2814	16.1501	2863	16.66
			(77) 국가유공자 특례(건강보험 가입하지 않음)			0	0	38	0.21	17	0.1	8	0.0504032	6	0.04	10	0.05	16	0.09	20	0.114784	22	0.13			2009년 이후 조사에만 해당하는 보기문항
			(-1) 해당사항없음	840	3.95	859	4.48	871	4.87	830	4.87	743	4.6812	636	4.29	645	3.36	619	3.41	651	3.73623	606	3.53			의료급여자, 미가입, 급여정지
			(-6) 설문대상아님
의료급여 개시일(년)	의료급여 1종 또는 2종 수급권자라면 의료급여증을 언제 발급받으셨습니까?	C12_1	유효					858	4.79732	825	4.84297	739	4.656	630	4.25	641	3.34	611	3.37	643	3.69031					2010년 이후 조사에만 해당하는 보기문항
			(-1) 해당사항없음					17027	95.2	16210	95.16	15133	95.344	14209	95.75	18578	96.66	17519	96.63	16781	96.3097
의료급여 개시일(월)		C12_2	유효					858	4.79732	825	4.84297	739	4.656	630	4.25	641	3.34	611	3.37	643	3.69031					2010년 이후 조사에만 해당하는 보기문항
			(-1) 해당사항없음					17027	95.2	16210	95.16	15133	95.344	14209	95.75	18578	96.66	17519	96.63	16781	96.3097
장애종류	OOO(가구원 이름)님께서 어떠한 유형으로 장애등급을 판정받으셨습니까?	C13	(1) 지체장애(1~6급)	481	2.26	470	2.45	532	2.97	514	3.02	478	3.01	464	3.13	597	3.11	667	3.68	624	3.58127	603	3.51	591	3.47484
			(2) 뇌병변장애(1~6급)	81	0.38	82	0.43	88	0.49	92	0.54	82	0.52	74	0.5	99	0.52	71	0.39	77	0.441919	80	0.47	84	0.493885
			(3) 시각장애(1~6급)	96	0.45	71	0.37	91	0.51	116	0.68	107	0.67	97	0.65	135	0.7	105	0.58	105	0.602617	111	0.65	112	0.658514
			(4) 청각장애(2~6급)	75	0.35	89	0.46	89	0.5	94	0.55	93	0.59	92	0.62	101	0.53	83	0.46	91	0.522268	107	0.62	118	0.693791
			(5) 언어장애(3~4급)	15	0.07	14	0.07	9	0.05	10	0.06	7	0.04	7	0.05	10	0.05	2	0.01	2	0.0114784	7	0.04	8	0.0470367
			(6) 정신지체(1~3급)	36	0.17	41	0.21	40	0.22	45	0.26	47	0.3	44	0.3	61	0.32	52	0.29	57	0.327135	66	0.38	70	0.411571
			(7) 발달장애(1~3급)	11	0.05	13	0.07	10	0.06	9	0.05	10	0.06	8	0.05	9	0.05	8	0.04	8	0.0459137	9	0.05	9	0.0529163
			(8) 정신장애(1~3급)	38	0.18	36	0.19	31	0.17	34	0.2	30	0.19	28	0.19	37	0.19	25	0.14	28	0.160698	31	0.18	27	0.158749
			(9) 신장장애(2급,5급)	23	0.11	23	0.12	23	0.13	30	0.18	28	0.18	26	0.18	37	0.19	33	0.18	28	0.160698	29	0.17	33	0.194026
			(10) 심장장애(1~3급,5급)	8	0.04	10	0.05	0	0	4	0.02	5	0.03	6	0.04	4	0.02	2	0.01	3	0.0172176	5	0.03	5	0.0293979
			(11) 호흡기장애(1~3급)	7	0.03	7	0.04	0	0	12	0.07	12	0.08	12	0.08	11	0.06	9	0.05	11	0.0631313	8	0.05	6	0.0352775
			(12) 간장애(1~3급,5급)	1	0	1	0.01	0	0	1	0.01	1	0.01	1	0.01	2	0.01	3	0.02	4	0.0229568	5	0.03	4	0.0235183
			(13) 안면장애(2~4급)	0	0	1	0.01	0	0	1	0.01	0	0	0	0	1	0.01	1	0.01	1	0.00573921	1	0.01	1	0.00587959
			(14) 장루,요루장애(2~5급)	5	0.02	8	0.04	0	0	9	0.05	7	0.04	7	0.05	7	0.04	1	0.01	2	0.0114784	2	0.01	3	0.0176388
			(15) 간질장애(2~4급)	20	0.09	17	0.09	0	0	18	0.11	16	0.1	16	0.11	17	0.09	11	0.06	10	0.0573921	9	0.05	8	0.0470367
			(-1) 해당사항없음	20386	95.79	18270	95.39	16972	94.9	16046	94.19	14949	94.18	13957	94.06	18091	94.13	17057	94.08	16373	93.9681	16111	93.76	15929	93.6559	비 장애인
장애등급 판정유무	OOO(가구원 이름)님께서는 혹시 장애등급을 판정받으셨습니까?(2010하-2016) OOO(가구원 이름)님께서 혹시 장애를 가지고 있으십니까?(2010상)	C13_1	(1)장애판정+등록					913	5.1	944	5.54	880	5.54	839	5.65	1073	5.58	1039	5.73	1020	5.85399	1039	6.05	1045	6.14417	2010년 이후 조사에만 해당하는 보기문항
			(2)장애없음					16972	94.9	16046	94.19	14949	94.18	13957	94.06	18091	94.13	17057	94.08	16373	93.9681	16111	93.76	15929	93.6559
			(3)장애판정+미등록					0	0	8	0.05	11	0.07	11	0.07	14	0.07	14	0.08	9	0.0516529	10	0.06	8	0.0470367
			(4)장애보유, 미판정+미등록					0	0	37	0.22	32	0.2	32	0.22	41	0.21	20	0.11	22	0.126263	24	0.14	26	0.152869
장애등급 등록	판정받으신 장애등급으로 보건복지가족부나 보훈처에 등록하셨습니까?(2010-2016)	C13_2	(1)예,복지부 등록					859	4.8	920	5.4	857	5.4	815	5.49	1046	5.44	1005	5.54	1003	5.75643	1021	5.94	1025	6.02658	2010년 이후 조사에만 해당하는 보기문항
			(2)예, 보훈처 등록					15	0.08	15	0.09	15	0.09	19	0.13	23	0.12	24	0.13	15	0.0860882	18	0.1	20	0.117592
			(3) 아니요, 비등록					38	0.21	53	0.31	50	0.32	47	0.32	58	0.3	44	0.24	33	0.189394	34	0.2	34	0.199906
			(-1) 해당사항없음					16973	94.9	16047	94.2	14950	94.19	13958	94.06	18092	94.14	17057	94.08	16373	93.9681	16111	93.76	15929	93.6559
장애등급	판정받으신 장애등급은 몇 급에 해당되십니까?(2010-2016) OOO(가구원 이름)님께서 혹시 장애등급을 판정받으셨다면 몇 급이십니까?(2008-2009)	C14	(1) 1급	80	0.38	77	0.4	65	0.36	72	0.42	70	0.44	60	0.4	79	0.41	73	0.4	74	0.424702	74	0.43	74	0.435089
			(2) 2급	141	0.66	148	0.77	149	0.83	141	0.83	123	0.77	119	0.8	142	0.74	138	0.76	133	0.763315	141	0.82	141	0.829022
			(3) 3급	165	0.78	173	0.9	185	1.03	191	1.12	179	1.13	167	1.13	206	1.07	196	1.08	197	1.13062	210	1.22	205	1.20532
			(4) 4급	118	0.55	130	0.68	141	0.79	151	0.89	145	0.91	145	0.98	190	0.99	182	1	185	1.06175	177	1.03	183	1.07596
			(5) 5급	147	0.69	132	0.69	150	0.84	176	1.03	163	1.03	161	1.08	197	1.03	198	1.09	197	1.13062	201	1.17	206	1.21119
			(6) 6급	158	0.74	147	0.77	170	0.95	190	1.12	178	1.12	164	1.11	233	1.21	217	1.2	217	1.24541	218	1.27	216	1.26999
			(7) 비등록 장애인(보훈처등록장애인포함)	87	0.41	75	0.39	53	0.3	68	0.4	65	0.41
			(-1) 해당사항없음	20387	95.79	18271	95.39	16972	94.9	16046	94.19	14949	94.18	14023	94.5	18172	94.55	17126	94.46	16421	94.2436	16163	94.06	15983	93.9734	비 장애인
국민연금가입	OOO(가구원 이름)님께서는 다음의 사회보험의 보험료를 내고 계십니까?(2009, 2011-2016) OOO(가구원 이름)님께서는 국민연금 또는 공무원연금 등의 공적 연금 보험료를 내고 계십니까?(2010상)	C15	(1) 납부중			4933	25.76	4370	24.43	4232	24.84	4069	25.6363	3795	25.57	5053	26.29	4889	26.97	4858	27.8811	4988	29.03	5035	29.6037	2009년 이후 조사에만 해당
			(2) 납부안함			14204	74.18	12173	68.06	11586	68.01	10446	65.814	9524	64.18	12068	62.79	11163	61.57	10405	59.7165	9941	57.85	9618	56.5499
			(3) 수령중					1342	7.5	1216	7.14	1357	8.54965	1513	10.2	2096	10.91	2078	11.46	2160	12.3967	2254	13.12	2350	13.817
			(-9) 모름			16	0.08	0	0	1	0.01			7	0.05	2	0.01			1	0.00573921	1	0.01	5	0.0293979
이전 국민연금 납부여부	OOO(가구원 이름)님께서는 이전에 국민연금 보험료를 내신 적이 있으십니까?(2010상)	C15_1	(1) 예					2097	11.72																	2010년 상반기 조사에만 해당
			(2) 아니오					10076	56.34
			(-1) 해당사항없음					5712	31.94
국민연금 수령일자	OOO(가구원 이름)님께서는 국민연금 또는 공무원연금 등의 공적 연금 보험료은 몇 년부터 받고 계십니까?(2010상)	C15_2	유효					1340	7.49																	2010년 상반기 조사에만 해당
			(-1) 해당사항없음					16543	92.5
			(-9) 모름					2	0.01
산재보험가입	OOO(가구원 이름)님께서는 다음의 사회보험의 보험료를 내고 계십니까?(2009, 2011-2016)	C16_1	(1) 납부중			3304	17.25			3159	18.54	3070	19.3422	2833	19.09	3823	19.89	3705	20.44	3666	21.0399	3765	21.91	3815	22.4306	2009년 이후 조사에만 해당 2010년 상반기 조사에는 해당 없음
			(2) 납부안함			15825	82.62			13862	81.37	12784	80.5444	11977	80.71	15360	79.92	14394	79.39	13726	78.7764	13389	77.92	13154	77.3401
			(3) 수령중			0	0			13	0.08	18	0.113407	19	0.13	34	0.18	31	0.17	30	0.172176	29	0.17	35	0.205786
			(-9) 모름			24	0.13			1	0.01			10	0.07	2	0.01			2	0.0114784	1	0.01	4	0.0235183
산재보험수령	OOO(가구원 이름)님께서는 2009년 1월 1일부터 2009년 12월 31일까지 질병이나 사고․손상으로 인하여 병의원을 다니면서 산재요양급여를 받으신 경험이 있으십니까?(2010상)	C16	(1) 수령					24	0.134191																	2010년 상반기 조사에만 해당
			(2) 수령하지 않음					17861	99.87
산재보험 수령 시작월	OOO(가구원 이름)님께서는 2009년 1월 1일부터 2009년 12월 31일까지 산재요양급여를 받으신 기간은 언제부터 언제까지입니까?(2010상)	C16_11	( )월					24	0.134191
			(-1) 해당사항없음					17861	99.87
산재보험 수령 종료월		C16_12	( )월					24	0.134191
			(-1) 해당사항없음					17861	99.87
고용보험가입	OOO(가구원 이름)님께서는 다음의 사회보험의 보험료를 내고 계십니까?(2009, 2011-2016) OOO(가구원 이름)님께서는 고용보험 보험료를 내고 계십니까?(2010상)	C17	(1) 납부중			3255	16.99	2986	16.7	3147	18.47	2984	18.8004	2813	18.96	3759	19.56	3635	20.05	3582	20.5579	3685	21.44	3734	21.9544	2009년 이후 조사에만 해당
			(2) 납부안함			15877	82.9	14888	83.24	13880	81.48	12873	81.1051	12006	80.91	15443	80.35	14474	79.83	13818	79.3044	13486	78.48	13259	77.9574
			(3) 수령중					11	0.06	7	0.04	13	0.0819052	11	0.07	16	0.08	21	0.12	22	0.126263	12	0.07	12	0.070555
			(-9) 모름			21	0.11			1	0.01	2	0.0126008	9	0.06	1	0.01			2	0.0114784	1	0.01	3	0.0176388
고용보험수령	OOO(가구원 이름)님께서는 2009년 1월 1일부터 2009년 12월 31일까지 고용보험 실업급여를 받으신 경험이 있으십니까?(2010상)	C17_1	(1) 수령					132	0.74																	2010년 상반기 조사에만 해당
			(2) 수령하지 않음					17753	99.26
고용보험 수령 시작월	OOO(가구원 이름)님께서는 2009년 1월 1일부터 2009년 12월 31일까지 고용보험 실업급여를 받으신 기간은 언제부터 언제까지입니까?(2010상)	C17_11	( )월					132	0.738049
			(-1) 해당사항없음					17753	99.26
고용보험 수령 종료월		C17_12	( )월					132	0.738049
			(-1) 해당사항없음					17753	99.26
민간연금/종신보험가입	OOO(가구원 이름)님께서 민간회사(은행, 보험사, 투신사, 증권사 등)에서 판매하는 개인연금이나 종신보험에 가입되어 있습니까?	C18	(1) 개인연금만 가입			457	2.39	480	2.68	496	2.91	405	2.55166	454	3.06	681	3.54	571	3.15	457	2.62282	511	2.97	544	3.19849	2009년 이후 조사에만 해당
			(2) 종신보험만 가입			2856	14.91	2602	14.55	2770	16.26	2335	14.7114	2056	13.86	2783	14.48	2698	14.88	2608	14.9679	2795	16.27	2602	15.2987
			(3) 둘다 가입			374	1.95	341	1.91	425	2.49	541	3.40852	516	3.48	557	2.9	617	3.4	656	3.76492	549	3.19	590	3.46896
			(4) 둘다 미가입			15458	80.71	14462	80.86	13344	78.33	12591	79.3284	11813	79.61	15198	79.08	14244	78.57	13703	78.6444	13329	77.57	13272	78.0339
			(-9) 모름			8	0.04
경제활동상태(조사일 기준) 2008년 하반기 해당없음 2010년 하반기 해당없음
경제활동유무	OOO(가구원 이름)님께서는 수입을 목적으로 일을 하셨습니까?(2009-2016) OOO(가구원 이름)님께서는 경제활동을 하고 계십니까?(2008)	C24	(1) 예	9381	44.08	8660	45.21	7991	44.68	7680	45.08	7293	45.9488	6895	46.47	9021	46.94	8295	45.75	8202	47.073	8236	47.93	8364	49.1769
			(2) 아니오	7437	34.94	6711	35.04	6606	36.94	6452	37.87	5971	37.6197	5655	38.11	7375	38.37	7284	40.18	6895	39.5719	6798	39.56	6619	38.917
			(-6) 비해당(만14세이하)	4464	20.97	3774	19.7	3288	18.38	2903	17.04	2608	16.4315	2289	15.43	2823	14.69	2551	14.07	2327	13.3551	2150	12.51	2025	11.9062
			(-9) 모름/무응답	1	0	8	0.04
비경제활동이유	OOO(가구원 이름)님께서 경제활동을 하고 있지 않으신 이유는 무엇입니까?	C25	(1) 고령은퇴/정년퇴직	1503	7.06	1398	7.3	1139	6.37	1307	7.67	1088	6.85484	834	5.62	1043	5.43	998	5.5	930	5.33747	848	4.93	657	3.86289	"C24에서 (2)로 응답한 경우" 응답자는 응답후 다음설문영역
			(2) 군복무(공익근무요원 포함)	199	0.94	201	1.05	181	1.01	183	1.07	170	1.07107	162	1.09	184	0.96	176	0.97	170	0.975666	204	1.19	194	1.14064
			(3) 학업/진학준비	51	0.24	69	0.36	109	0.61	147	0.86	102	0.642641	91	0.61	133	0.69	76	0.42	103	0.591139	138	0.8	74	0.435089
			(4) 가사 및 양육	2716	12.76	2306	12.04	2186	12.22	2009	11.79	1756	11.0635	1603	10.8	2088	10.86	1884	10.39	1631	9.36065	1526	8.88	1474	8.66651
			(5) 간병	15	0.07	12	0.06	12	0.07	7	0.04	12	0.0756048	7	0.05	20	0.1	13	0.07	16	0.0918274	13	0.08	21	0.123471
			(6) 구직활동중	600	2.82	472	2.46	488	2.73	375	2.2	363	2.28705	377	2.54	489	2.54	481	2.65	430	2.46786	431	2.51	408	2.39887
			(7) 구직활동포기	30	0.14	36	0.19	62	0.35	34	0.2	45	0.283518	44	0.3	59	0.31	35	0.19	26	0.149219	75	0.44	28	0.164628
			(8) 근로무능력	163	0.77	123	0.64	191	1.07	150	0.88	177	1.11517	218	1.47	372	1.94	386	2.13	373	2.14073	441	2.57	501	2.94567
			(9) 질병(건강악화)	336	1.58	313	1.63	440	2.46	326	1.91	360	2.26815	357	2.41	610	3.17	697	3.84	694	3.98301	674	3.92	828	4.8683
			(10) 사고로 인한 손상	23	0.11	20	0.1	15	0.08	23	0.14	21	0.132308	17	0.11	26	0.14	29	0.16	24	0.137741	22	0.13	17	0.099953
			(11) 통학(정규교육기관)	1740	8.18	1586	8.28	1618	9.05	1586	9.31	1451	9.14189	1368	9.22	1844	9.59	1795	9.9	1670	9.58448	1597	9.29	1554	9.13688
			(12) 취업준비(영어, 고시, 취업훈련기관)	0	0	110	0.57	93	0.52	115	0.68	138	0.869456	97	0.65	143	0.74	115	0.63	122	0.700184	141	0.82	214	1.25823
			(13) 근로의사 없음	0	0	40	0.21	48	0.27	181	1.06	264	1.66331	438	2.95	307	1.6	488	2.69	609	3.49518	574	3.34	615	3.61595	2008년 상반기 조사에는 해당없는 보기문항
			(14) 기타	61	0.29	24	0.13	24	0.13	9	0.05	24	0.15121	36	0.24	56	0.29	111	0.61	97	0.556703	114	0.66	34	0.199906
			(-1) 해당사항 없음	9381	44.08	8660	45.21	7991	44.68	7680	45.08	7293	45.9488	6895	46.47	9021	46.94	8295	45.75	8202	47.073	8236	47.93	8364	49.1769
			(-6) 설문대상 아님	4464	20.97	3774	19.7	3288	18.38	2903	17.04	2608	16.4315	2289	15.43	2823	14.69	2551	14.07	2327	13.3551	2150	12.51	2025	11.9062
			(-9) 모름/무응답	1	0	9	0.05							6	0.04	1	0.01
일자리유형	OOO(가구원 이름)님께서 하시는 일은 다음 중 무엇입니까?	C26	(1) 임금근로자			5428	28.34	5270	29.47	5013	29.43	4776	30.0907	4505	30.36	5939	30.9	5620	31	5553	31.8698	5714	33.25	5972	35.1129	2008년 상반기 조사에는 해당없음
			(2) 고용주, 자영업자			2455	12.82	2074	11.6	2094	12.29	1970	12.4118	1878	12.66	2427	12.63	2094	11.55	2099	12.0466	2019	11.75	1922	11.3006
			(3) 무급가족종사자			777	4.06	647	3.62	573	3.36	542	3.41482	512	3.45	655	3.41	581	3.2	550	3.15657	503	2.93	470	2.76341
			(-1) 해당사항 없음			6711	35.04	6606	36.94	6452	37.87	5971	37.6197	5655	38.11	7375	38.37	7284	40.18	6895	39.5719	6798	39.56	6619	38.917
			(-6) 설문대상 아님			3774	19.7	3288	18.38	2903	17.04	2608	16.4315	2289	15.43	2823	14.69	2551	14.07	2327	13.3551	2150	12.51	2025	11.9062
			(-9) 모름/무응답			8	0.04					5	0.031502
산업분류	OOO(가구원 이름)님께서 근무하고 계시는 곳은 주로 어떤 업종의 일입니까?(2011-2016) OOO(가구원 이름)님께서 근무하고 계시는 곳은 어떤 업종의 일입니까?(2008-2010)	C27	(1) 농임업	1258	5.91	1176	6.14	1119	6.26	1027	6.03	989	6.2311	928	6.25	1213	6.31	989	5.46	1004	5.76217	938	5.46	904	5.31515
			(2) 어업	58	0.27	55	0.29	51	0.29	44	0.26	46	0.289819	39	0.26	59	0.31	56	0.31	44	0.252525	47	0.27	46	0.270461
			(3) 광업	5	0.02	8	0.04	5	0.03	6	0.04	4	0.0252016	7	0.05	4	0.02	5	0.03	6	0.0344353	7	0.04	8	0.0470367
			(4) 제조업	1763	8.28	1546	8.07	1388	7.76	1340	7.87	1313	8.27243	1238	8.34	1593	8.29	1492	8.23	1451	8.32759	1445	8.41	1474	8.66651
			(5) 전기, 가스, 수도업	73	0.34	72	0.38	55	0.31	81	0.48	63	0.396925	71	0.48	92	0.48	90	0.5	79	0.453398	96	0.56	95	0.558561
			(6) 건설업	878	4.13	756	3.95	664	3.71	643	3.77	580	3.65423	530	3.57	661	3.44	590	3.25	579	3.323	565	3.29	591	3.47484
			(7) 도소매업	1212	5.69	1114	5.82	1037	5.8	958	5.62	912	5.74597	890	6	1118	5.82	986	5.44	959	5.5039	949	5.52	903	5.30927
			(8) 숙박/음식점업	559	2.63	548	2.86	463	2.59	472	2.77	450	2.83518	401	2.7	540	2.81	550	3.03	537	3.08196	570	3.32	542	3.18674
			(9) 운수업	509	2.39	457	2.39	424	2.37	408	2.4	372	2.34375	340	2.29	424	2.21	414	2.28	411	2.35882	404	2.35	418	2.45767
			(10) 통신업	82	0.39	73	0.38	59	0.33	83	0.49	77	0.485131	60	0.4	78	0.41	62	0.34	73	0.418962	72	0.42	82	0.482126
			(11) 금융·보험업	242	1.14	217	1.13	196	1.1	180	1.06	169	1.06477	166	1.12	243	1.26	210	1.16	198	1.13636	196	1.14	202	1.18768
			(12) 부동산·임대업	138	0.65	133	0.69	115	0.64	76	0.45	70	0.441028	68	0.46	95	0.49	79	0.44	99	0.568182	105	0.61	116	0.682032
			(13) 사업서비스업	554	2.6	550	2.87	580	3.24	525	3.08	453	2.85408	473	3.19	621	3.23	599	3.3	565	3.24265	652	3.79	576	3.38664
			(14) 공공행정·국방, 사회보장행정서비스업	355	1.67	314	1.64	296	1.66	290	1.7	261	1.64441	252	1.7	391	2.03	370	2.04	364	2.08907	408	2.37	541	3.18086
			(15) 교육서비스업	670	3.15	597	3.12	569	3.18	556	3.26	526	3.31401	496	3.34	663	3.45	598	3.3	591	3.39187	589	3.43	593	3.48659
			(16) 보건 및 사회복지사업	276	1.3	306	1.6	339	1.9	384	2.25	383	2.41305	362	2.44	470	2.45	484	2.67	509	2.92126	468	2.72	523	3.07502
			(17) 오락·문화·운동관련서비스	204	0.96	196	1.02	162	0.91	178	1.04	161	1.01436	143	0.96	195	1.01	179	0.99	171	0.981405	181	1.05	158	0.928975
			(18) 기타공공·수리, 개인서비스	481	2.26	476	2.49	437	2.44	380	2.23	417	2.62727	393	2.65	507	2.64	477	2.63	526	3.01882	488	2.84	521	3.06326
			(19) 가사서비스업	52	0.24	42	0.22	30	0.17	43	0.25	40	0.252016	34	0.23	49	0.25	57	0.31	35	0.200872	52	0.3	66	0.388053
			(20) 국제 및 외국기관	5	0.02	4	0.02	2	0.01	2	0.01	3	0.0189012	1	0.01	3	0.02	5	0.03	1	0.00573921	3	0.02	3	0.0176388
			(21) 분류 불능직	2	0.01	1	0.01			4	0.02	4	0.0252016	3	0.02	1	0.01	3	0.02			1	0.01	2	0.0117592
			(-1) 해당사항없음	7437	34.94	6711	35.04	6606	36.94	6452	37.87	5971	37.6197	5655	38.11	7375	38.37	7284	40.18	6895	39.5719	6798	39.56	6619	38.917
			(-6) 설문대상아님	4464	20.97	3774	19.7	3288	18.38	2903	17.04	2608	16.4315	2289	15.43	2823	14.69	2551	14.07	2327	13.3551	2150	12.51	2025	11.9062
			(-9) 모름/무응답	6	0.03	27	0.14									1	0.01
직종	OOO(가구원 이름)님께서 일하고 계시는 직종은 무엇입니까?	C28	(1) 군인	21	0.1	16	0.08	11	0.06	14	0.08	15	0.094506	12	0.08	18	0.09	19	0.1	18	0.103306	17	0.1	19	0.111712	군인(대분류)
			(11) 공공 및 기업 고위직	39	0.18	28	0.15	29	0.16	20	0.12	18	0.113407	14	0.09	15	0.08	8	0.04	8	0.0459137	8	0.05	9	0.0529163	관리자(대분류)
			(12) 행정 및 경영지원 관리직	81	0.38	75	0.39	85	0.48	67	0.39	79	0.497732	69	0.46	97	0.5	108	0.6	92	0.528007	91	0.53	95	0.558561
			(13) 전문서비스 관리직	51	0.24	54	0.28	50	0.28	50	0.29	34	0.214214	32	0.22	47	0.24	34	0.19	40	0.229568	28	0.16	44	0.258702
			(14) 건설·전기 및 생산 관련 관리직	129	0.61	135	0.7	136	0.76	127	0.75	113	0.711946	113	0.76	133	0.69	138	0.76	122	0.700184	123	0.72	136	0.799624
			(15) 판매 및 고객서비스 관리직	112	0.53	108	0.56	130	0.73	108	0.63	102	0.642641	112	0.75	142	0.74	129	0.71	146	0.837925	133	0.77	135	0.793744
			(21) 과학 전문가 및 관련직	20	0.09	14	0.07	13	0.07	11	0.06	12	0.0756048	10	0.07	13	0.07	15	0.08	12	0.0688705	14	0.08	13	0.0764346	전문가 및 관련 종사자(대분류)
			(22) 정보통신 전문가 및 기술직	155	0.73	134	0.7	121	0.68	109	0.64	91	0.573337	90	0.61	105	0.55	100	0.55	102	0.585399	94	0.55	107	0.629116
			(23) 공학 전문가 및 기술직	236	1.11	209	1.09	198	1.11	178	1.04	155	0.976562	142	0.96	193	1	164	0.9	152	0.87236	167	0.97	156	0.917215
			(24) 보건·사회복지 및 종교 관련직	268	1.26	276	1.44	272	1.52	267	1.57	277	1.74521	263	1.77	341	1.77	365	2.01	345	1.98003	333	1.94	330	1.94026
			(25) 교육 전문가 및 관련직	524	2.46	480	2.51	436	2.44	463	2.72	440	2.77218	412	2.78	532	2.77	468	2.58	458	2.62856	469	2.73	467	2.74577
			(26) 법률 및 행정 전문직	68	0.32	53	0.28	38	0.21	35	0.21	31	0.195312	28	0.19	51	0.27	33	0.18	35	0.200872	42	0.24	39	0.229304
			(27) 경영·금융 전문가 및 관련직	150	0.7	134	0.7	105	0.59	86	0.5	74	0.46623	61	0.41	90	0.47	92	0.51	93	0.533747	85	0.49	84	0.493885
			(28) 문화·예술·스포츠 전문가 및 관련직	158	0.74	158	0.82	129	0.72	102	0.6	105	0.661542	105	0.71	127	0.66	125	0.69	128	0.734619	156	0.91	130	0.764346
			(31) 경영 및 회계 관련 사무직	514	2.42	479	2.5	478	2.67	318	1.87	315	1.98463	308	2.08	458	2.38	454	2.5	421	2.41621	455	2.65	436	2.5635	사무 종사자(대분류)
			(32) 금융 및 보험 사무직	74	0.35	59	0.31	60	0.34	53	0.31	52	0.327621	52	0.35	78	0.41	71	0.39	83	0.476354	79	0.46	76	0.446849
			(33) 법률 및 감사 사무직	14	0.07	12	0.06	10	0.06	5	0.03	6	0.0378024	6	0.04	4	0.02	10	0.06	6	0.0344353	11	0.06	9	0.0529163
			(39) 상담·안내·통계 및 기타 사무직	365	1.71	313	1.63	299	1.67	370	2.17	330	2.07913	326	2.2	426	2.22	402	2.22	449	2.57691	423	2.46	496	2.91627
			(41) 경찰·소방 및 보안 관련 서비스직	68	0.32	66	0.34	53	0.3	59	0.35	62	0.390625	62	0.42	74	0.39	77	0.42	80	0.459137	90	0.52	96	0.56444	서비스 종사자(대분류)
			(42) 이미용·예식 및 의료보조 서비스직	126	0.59	162	0.85	166	0.93	178	1.04	166	1.04587	136	0.92	203	1.06	204	1.13	224	1.28558	240	1.4	277	1.62865
			(43) 운송 및 여가 서비스직	106	0.5	94	0.49	90	0.5	112	0.66	89	0.560736	76	0.51	76	0.4	70	0.39	88	0.505051	64	0.37	69	0.405691
			(44) 조리 및 음식 서비스직	444	2.09	437	2.28	397	2.22	386	2.27	387	2.43826	345	2.32	501	2.61	523	2.88	470	2.69743	505	2.94	471	2.76929
			(51) 영업직	220	1.03	194	1.01	178	1	173	1.02	157	0.989163	147	0.99	194	1.01	183	1.01	170	0.975666	194	1.13	192	1.12888	판매 종사자(대분류)
			(52) 매장 판매직	718	3.37	677	3.53	600	3.35	550	3.23	497	3.1313	498	3.36	609	3.17	543	3	478	2.74334	481	2.8	479	2.81632
			(53) 방문·노점 및 통신 판매 관련직	165	0.78	148	0.77	129	0.72	129	0.76	139	0.875756	137	0.92	177	0.92	138	0.76	131	0.751837	115	0.67	105	0.617357
			(61) 농·축산 숙련직	1177	5.53	1111	5.8	1035	5.79	893	5.24	906	5.70817	870	5.86	1123	5.84	922	5.09	874	5.01607	832	4.84	814	4.78598	농림어업 숙련 종사자(대분류)
			(62) 임업 숙련직	7	0.03	7	0.04	13	0.07	19	0.11	13	0.0819052	10	0.07	15	0.08	11	0.06	14	0.0803489	20	0.12	22	0.129351
			(63) 어업 숙련직	47	0.22	46	0.24	43	0.24	41	0.24	36	0.226815	30	0.2	41	0.21	30	0.17	23	0.132002	30	0.17	33	0.194026
			(71) 식품가공관련 기능직	24	0.11	19	0.1	24	0.13	32	0.19	28	0.176411	30	0.2	39	0.2	46	0.25	45	0.258264	41	0.24	49	0.2881	기능원 및 관련 기능 종사자(대분류)
			(72) 섬유·의복 및 가죽 관련 기능직	101	0.47	92	0.48	91	0.51	78	0.46	70	0.441028	73	0.49	83	0.43	80	0.44	90	0.516529	86	0.5	77	0.452728
			(73) 목재·가구·악기 및 간판 관련 기능직	51	0.24	38	0.2	38	0.21	37	0.22	36	0.226815	39	0.26	55	0.29	64	0.35	43	0.246786	64	0.37	74	0.435089
			(74) 금속성형관련 기능직	115	0.54	112	0.58	105	0.59	101	0.59	106	0.667843	105	0.71	129	0.67	148	0.82	134	0.769054	137	0.8	135	0.793744
			(75) 운송 및 기계 관련 기능직	145	0.68	121	0.63	118	0.66	99	0.58	99	0.62374	95	0.64	118	0.61	128	0.71	111	0.637052	121	0.7	130	0.764346
			(76) 전기 및 전자 관련 기능직	173	0.81	141	0.74	127	0.71	139	0.82	141	0.888357	131	0.88	166	0.86	144	0.79	144	0.826446	144	0.84	143	0.840781
			(77) 건설 및 채굴 관련 기능직	309	1.45	263	1.37	244	1.36	232	1.36	210	1.32308	190	1.28	223	1.16	186	1.03	160	0.918274	169	0.98	170	0.99953
			(78) 영상 및 통신 장비 관련 기능직	33	0.16	26	0.14	16	0.09	36	0.21	30	0.189012	28	0.19	36	0.19	30	0.17	34	0.195133	37	0.22	38	0.223424
			(79) 기타 기능 관련직	113	0.53	96	0.5	74	0.41	89	0.52	90	0.567036	83	0.56	98	0.51	109	0.6	128	0.734619	114	0.66	117	0.687912
			(80) 상·하수도 및 재활용 처리관련 기계조작직	6	0.03	4	0.02	5	0.03	8	0.05	7	0.0441028	6	0.04	9	0.05	7	0.04	9	0.0516529	9	0.05	6	0.0352775	장치·기계 조작 및 조립 종사자(대분류)
			(81) 식품가공관련 기계조작직	21	0.1	25	0.13	22	0.12	12	0.07	12	0.0756048	10	0.07	21	0.11	18	0.1	17	0.0975666	14	0.08	13	0.0764346
			(82) 섬유 및 신발 관련 기계조작직	24	0.11	26	0.14	18	0.1	17	0.1	20	0.126008	20	0.13	15	0.08	12	0.07	17	0.0975666	14	0.08	13	0.0764346
			(83) 화학관련 기계조작직	22	0.1	22	0.11	14	0.08	16	0.09	17	0.107107	16	0.11	31	0.16	22	0.12	25	0.14348	25	0.15	21	0.123471
			(84) 금속 및 비금속 관련 기계조작직	61	0.29	52	0.27	51	0.29	52	0.31	45	0.283518	45	0.3	56	0.29	53	0.29	46	0.264004	53	0.31	51	0.299859
			(85) 기계제조 및 관련 기계조작직	149	0.7	132	0.69	120	0.67	104	0.61	113	0.711946	107	0.72	144	0.75	99	0.55	102	0.585399	107	0.62	91	0.535042
			(86) 전기 및 전자 관련 기계조작직	55	0.26	42	0.22	37	0.21	37	0.22	39	0.245716	35	0.24	29	0.15	35	0.19	41	0.235308	33	0.19	35	0.205786
			(87) 운전 및 운송 관련직	531	2.49	479	2.5	440	2.46	406	2.38	382	2.40675	340	2.29	457	2.38	401	2.21	381	2.18664	417	2.43	393	2.31068
			(89) 목재·인쇄 및 기타 기계조작직	32	0.15	33	0.17	27	0.15	36	0.21	32	0.201613	29	0.2	35	0.18	18	0.1	32	0.183655	22	0.13	20	0.117592
			(91) 건설 및 광업 관련 단순노무직	193	0.91	163	0.85	121	0.68	151	0.89	125	0.78755	108	0.73	135	0.7	141	0.78	163	0.935491	120	0.7	139	0.817262	단순노무 종사자(대분류)
			(92) 운송관련 단순노무직	97	0.46	98	0.51	91	0.51	72	0.42	74	0.46623	73	0.49	80	0.42	81	0.45	81	0.464876	73	0.42	90	0.529163
			(93) 제조관련 단순노무직	273	1.28	228	1.19	208	1.16	255	1.5	235	1.48059	209	1.41	299	1.56	271	1.49	266	1.52663	256	1.49	268	1.57573
			(94) 청소 및 경비 관련 단순노무직	397	1.87	389	2.03	395	2.21	380	2.23	362	2.28075	353	2.38	472	2.46	433	2.39	426	2.4449	452	2.63	523	3.07502
			(95) 가사·음식 및 판매 관련 단순노무직	227	1.07	214	1.12	162	0.91	158	0.93	152	0.957661	158	1.06	207	1.08	149	0.82	211	1.21097	228	1.33	237	1.39346
			(99) 농림어업 및 기타 서비스 단순노무직	167	0.78	147	0.77	139	0.78	210	1.23	167	1.05217	146	0.98	200	1.04	184	1.01	234	1.34298	201	1.17	192	1.12888
			(-1) 해당사항없음	7437	34.94	6711	35.04	6606	36.94	6452	37.87	5971	37.6197	5655	38.11	7375	38.37	7284	40.18	6895	39.5719	6798	39.56	6619	38.917	비경제활동
			(-6) 설문대상아님	4464	20.97	3774	19.7	3288	18.38	2903	17.04	2608	16.4315	2289	15.43	2823	14.69	2551	14.07	2327	13.3551	2150	12.51	2025	11.9062	만 14세 이하
			(-9) 모름/무응답	6	0.03	27	0.14									1	0.01
농지규모	OOO(가구원 이름)님께서 소유하고 있는 농지는 논, 밭, 과수원을 포함하여 모두 얼마나 됩니까?(2009-2013)	C29	유효			580	3.04	541	3.02488	565	3.32	539	3.39592													"C27에서 (1)로 응답한 경우" ( )㎡ 2008년 상반기 조사에는 해당없음 2008년 하반기-2013년까지 조사함
			(0)㎡			596	3.11	578	3.23	462	2.71	450	2.83518
			(-1) 해당사항없음			14176	74.01	13478	75.36	13105	76.93	12275	77.3374
			(-6) 설문대상아님			3774	19.7	3288	18.38	2903	17.04	2608	16.4315
			(-9) 모름/무응답			27	0.14
임야규모	OOO(가구원 이름)님께서 소유하고 있는 임야는 모두 얼마나 됩니까?(2009-2013)	C30	유효			22	0.114865	74	0.413755	72	0.42	61	0.384325													"C27에서 (1)로 응답한 경우" ( )㎡ 2008년 상반기 조사에는 해당없음 2008년 하반기-2013년까지 조사함
			(0)㎡			1154	6.03	1045	5.84	955	5.61	928	5.84677
			(-1) 해당사항없음			14176	74.01	13478	75.36	13105	76.93	12275	77.3374
			(-6) 설문대상아님			3774	19.7	3288	18.38	2903	17.04	2608	16.4315
			(-9) 모름/무응답			27	0.14
어업종사	OOO(가구원 이름)님은 배를 소유하고 있거나 양식장을 소유하고 있습니까?(2009-2013)	C31	(1) 배나 양식장을 소유하고 직접 경영한다			17	0.09	19	0.11	14	0.08	15	0.094506													"C27에서 (2)로 응답한 경우" 2008년 상반기 조사에는 해당없음 2008년 하반기-2013년까지 조사함
			(2) 배나 양식장을 소유하고 있으나 선원이나 고용인을 따로 두고 있다			2	0.01	3	0.02	3	0.02
			(3) 배나 양식장을 소유하고 있지 않고 어업에 종사한다			36	0.19	29	0.16	27	0.16	31	0.195312
			(-1) 해당사항없음			15297	79.87	14546	81.33	14088	82.7	13218	83.2787
			(-6) 설문대상아님			3774	19.7	3288	18.38	2903	17.04	2608	16.4315
			(-9) 모름/무응답			27	0.14
종업원 유무	OOO(가구원 이름)님이 근무하시는 사업체에 고용된 종업원이 있습니까?	C32_0	(1) 예					5539	30.97	5481	32.17	5194	32.7243	4906	33.06	6452	33.57	6044	33.34	5973	34.2803	6131	35.68	6341	37.2825	무급가족종사자 제외
			(2) 아니요					2452	13.71	1626	9.55	1557	9.80973	1477	9.95	1913	9.95	1670	9.21	1679	9.63613	1602	9.32	1553	9.131
			(-1) 해당사항없음					6606	36.94	7025	41.24	6513	41.0345	6167	41.56	8030	41.78	7865	43.38	7445	42.7284	7301	42.49	7089	41.6804
			(-6) 설문대상아님					3288	18.38	2903	17.04	2608	16.4315	2289	15.43	2823	14.69	2551	14.07	2327	13.3551	2150	12.51	2025	11.9062
			(-9) 모름/무응답													1	0.01								0
종업원수	OOO(가구원 이름)님이 근무하시는 사업체에 고용된 종업원은 몇 명입니까?	C32	(0) 자영업자			2068	10.8																			2009년 조사에만 해당하는 보기문항
			(1) 1~4명			1384	7.23	1323	7.4	1309	7.68	1259	7.93221	1176	7.93	1549	8.06	1364	7.52	1370	7.86272	1405	8.18	1384	8.13735	2008년 상반기 조사에는 해당없음
			(2) 5~9명			773	4.04	866	4.84	846	4.97	805	5.07182	730	4.92	925	4.81	833	4.59	859	4.92998	952	5.54	1029	6.05009
			(3) 10~29명			979	5.11	941	5.26	1042	6.12	1009	6.35711	912	6.15	1209	6.29	1129	6.23	1164	6.68044	1161	6.76	1227	7.21425
			(4) 30~49명			348	1.82	370	2.07	440	2.58	416	2.62097	379	2.55	479	2.49	452	2.49	485	2.78352	492	2.86	540	3.17498
			(5) 50~69명			234	1.22	232	1.3	397	2.33	316	1.99093	291	1.96	344	1.79	345	1.9	312	1.79063	314	1.83	319	1.87559
			(6) 70~99명			172	0.9	213	1.19	291	1.71	218	1.37349	181	1.22	223	1.16	224	1.24	212	1.21671	213	1.24	212	1.24647
			(7) 100~299명			445	2.32	433	2.42	553	3.25	467	2.94229	435	2.93	596	3.1	549	3.03	525	3.01309	557	3.24	573	3.369
			(8) 300~499명			127	0.66	148	0.83	138	0.81	134	0.844254	127	0.86	169	0.88	168	0.93	176	1.0101	180	1.05	192	1.12888
			(9) 500~999명			119	0.62	114	0.64	109	0.64	121	0.762349	91	0.61	110	0.57	124	0.68	121	0.694444	122	0.71	128	0.752587
			(10) 1,000명이상			1059	5.53	899	5.03	356	2.09	449	2.82888	584	3.94	847	4.41	855	4.72	746	4.28145	735	4.28	737	4.33325
			(-1) 해당사항없음			7486	39.09	9056	50.63	8651	50.78	8070	50.8443	7644	51.51	9943	51.74	9535	52.59	9124	52.3646	8903	51.81	8642	50.8114
			(-6) 설문대상아님			3774	19.7	3290	18.4	2903	17.04	2608	16.4315	2289	15.43	2823	14.69	2551	14.07	2327	13.3551	2150	12.51	2025	11.9062
			(-9) 모름/무응답			185	0.97									2	0.01	1	0.01	3	0.0172176
종사상 지위	OOO(가구원 이름)님의 종사상 지위는 무엇입니까?	C33	(0) 정규직	1741	8.18	1425	7.44	1035	5.79	819	4.81	653	4.11416	808	5.45	1016	5.29	997	5.5	1171	6.72062	1169	6.8	1175	6.90851	고령은퇴자의 경우 은퇴 전 주된 경제활동에 대해 기입
			(1) 상용직	1791	8.42	1618	8.45	1740	9.73	1851	10.87	1821	11.473	1516	10.22	1975	10.28	1903	10.5	1788	10.2617	2218	12.91	2348	13.8053
			(2) 임시직	1505	7.07	1474	7.7	1648	9.21	1568	9.2	1575	9.92314	1511	10.18	2035	10.59	1883	10.39	1769	10.1527	1522	8.86	1504	8.8429
			(3) 일용직	904	4.25	858	4.48	794	4.44	742	4.36	696	4.38508	632	4.26	836	4.35	756	4.17	746	4.28145	702	4.09	760	4.46849
			(4) 자활근로, 공공근로, 노인일자리	2146	10.08	34	0.18	53	0.3	33	0.19	31	0.195312	38	0.26	75	0.39	81	0.45	79	0.453398	103	0.6	185	1.08772	2008년 상반기 조사에는 해당없는 보기문항
			(5) 자영업자	826	3.88																					2008년 상반기 조사에만 해당하는 보기문항
			(6) 무급가족종사자	466	2.19																					2008년 상반기 조사에만 해당하는 보기문항
			(7) 고용주	466	2.19																					2008년 상반기 조사에만 해당하는 보기문항
			(-1) 해당사항없음	7437	34.94	9943	51.91	9327	52.15	9119	53.53	8488	53.4778	8044	54.21	10457	54.41	9959	54.93	9544	54.775	9320	54.24	9011	52.981	2009년부터 임금근로자가 아닌 경우 '해당사항없음'으로 응답
			(-6) 설문대상아님	4464	20.97	3774	19.7	3288	18.38	2903	17.04	2608	16.4315	2289	15.43	2823	14.69	2551	14.07	2327	13.3551	2150	12.51	2025	11.9062	만 14세 이하
			(-9) 모름/무응답	3	0.01	27	0.14							1	0.01	2	0.01
근무시간 형태	OOO(가구원 이름)님은 전일제로 일하셨습니까? 시간제로 일하셨습니까?	C34	(1) 전일제	9046	42.5	5091	26.58	4983	27.86	4700	27.59	4478	28.2132	4265	28.74	5575	29.01	5168	28.51	5024	28.8338	5160	30.03	5290	31.103
			(2) 시간제	335	1.57	318	1.66	287	1.6	313	1.84	298	1.87752	240	1.62	362	1.88	428	2.36	529	3.03604	554	3.22	682	4.00988
			(-1) 해당사항없음	7437	34.94	9943	51.91	9327	52.15	9119	53.53	8488	53.4778	8044	54.21	10457	54.41	9959	54.93	9544	54.775	9320	54.24	9011	52.981
			(-6) 설문대상아님	4464	20.97	3774	19.7	3288	18.38	2903	17.04	2608	16.4315	2289	15.43	2823	14.69	2551	14.07	2327	13.3551	2150	12.51	2025	11.9062
			(-9) 모름/무응답	1	0	27	0.14							1	0.01	2	0.01	24	0.13
근무지속 가능여부	현재 일(직장)을 계속 하실 수 있으십니까?(2011-2016) 회사가 어려워져 폐업 또는 구조조정을 하지 않거나, OOO(가구원 이름)님께서 특별히 잘못을 하지 않는다면, 현재 일(직장)을 계속 하실 수 있으십니까?(2009-2010)	C35	(1) 예			4499	23.49	4025	22.5	4141	24.31	3991	25.1449	3721	25.08	5197	27.04	4696	25.9	4734	27.1694	4894	28.48	5196	30.5503	2008년 상반기 조사에는 해당없음
			(2) 아니오			910	4.75	1245	6.96	872	5.12	785	4.94582	784	5.28	740	3.85	900	4.96	819	4.70041	820	4.77	776	4.56256
			(-1) 해당사항없음			9943	51.91	9327	52.15	9119	53.53	8488	53.4778	8044	54.21	10457	54.41	9959	54.93	9544	54.775	9320	54.24	9011	52.981
			(-6) 설문대상아님			3774	19.7	3288	18.38	2903	17.04	2608	16.4315	2289	15.43	2823	14.69	2551	14.07	2327	13.3551	2150	12.51	2025	11.9062
			(-9) 모름/무응답			27	0.14							1	0.01	2	0.01	24	0.13
고용관계	OOO(가구원 이름)님의 현재 일(직장)과의 고용관계는 다음 중 무엇입니까?	C36	(1) 직접고용			4941	25.8	4827	26.99	4565	26.8	4335	27.3122	4103	27.65	5456	28.39	5091	28.08	5002	28.7075	5254	30.57	5519	32.4494	2008년 상반기 조사에는 해당없음
			(2) 간접고용			348	1.82	336	1.88	371	2.18	352	2.21774	305	2.06	354	1.84	373	2.06	423	2.42769	325	1.89	310	1.82267
			(3) 특수고용			120	0.63	107	0.6	77	0.45	89	0.560736	97	0.65	127	0.66	154	0.85	128	0.734619	135	0.79	143	0.840781
			(-1) 해당사항없음			9943	51.91	9327	52.15	9119	53.53	8488	53.4778	8044	54.21	10457	54.41	9959	54.93	9544	54.775	9320	54.24	9011	52.981
			(-6) 설문대상아님			3774	19.7	3288	18.38	2903	17.04	2608	16.4315	2289	15.43	2823	14.69	2551	14.07	2327	13.3551	2150	12.51	2025	11.9062
			(-9) 모름/무응답			27	0.14							1	0.01	2	0.01	2	0.01
근로계약 기간유무	OOO(가구원 이름)님의 일자리에서 계약기간이 정해져 있습니까?	C37	(1) 계약기간이 정해져 있음			1568	8.19	1191	6.66	828	4.86	755	4.7568	824	5.55	911	4.74	962	5.31	961	5.51538	1040	6.05	1098	6.45579	2008년 상반기 조사에는 해당없음
			(2) 계약기간이 정해져 있지 않음			3841	20.05	4079	22.81	4185	24.57	4021	25.3339	3681	24.81	5026	26.15	4648	25.64	4592	26.3545	4674	27.2	4874	28.6571
			(-1) 해당사항없음			9943	51.91	9327	52.15	9119	53.53	8488	53.4778	8044	54.21	10457	54.41	9959	54.93	9544	54.775	9320	54.24	9011	52.981
			(-6) 설문대상아님			3774	19.7	3288	18.38	2903	17.04	2608	16.4315	2289	15.43	2823	14.69	2551	14.07	2327	13.3551	2150	12.51	2025	11.9062
			(-9) 모름/무응답			27	0.14							1	0.01	2	0.01	10	0.06
근로계약 기간	OOO(가구원 이름)님의 일자리에서 정해진 계약기간이 얼마입니까?(2011-2016) OOO(가구원 이름)님의 일자리에서 계약기간이 정해져 있습니까?(2009-2010)	C37_1	(1) 계약기간이 정해져 있음 - 1개월 미만			632	3.3	304	1.7	159	0.93	134	0.844254	163	1.1	122	0.63	121	0.67	119	0.682966	133	0.77	142	0.834901
			(2) 계약기간이 정해져 있음 - 1개월 이상~1년 미만			717	3.74	591	3.3	502	2.95	408	2.57056	542	3.65	565	2.94	608	3.35	664	3.81084	719	4.18	815	4.79186
			(3) 계약기간이 정해져 있음 - 1년 이상~2년 미만			200	1.04	172	0.96	131	0.77	195	1.22858	106	0.71	193	1	206	1.14	136	0.780533	138	0.8	111	0.652634	2009년 (3) 계약기간이 정해져 있음 - 1년 이상~3년 미만
			(4) 계약기간이 정해져 있음 - 2년 이상~3년 미만					23	0.13	13	0.08	18	0.113407	4	0.03	17	0.09	19	0.1	29	0.166437	27	0.16	19	0.111712
			(5) 계약기간이 정해져 있음 - 3년 이상			19	0.1	101	0.56	23	0.14	16	0.100806	9	0.06	14	0.07	8	0.04	13	0.0746097	23	0.13	11	0.0646754
			(-1) 해당사항없음			13784	71.97	13406	74.96	13304	78.1	12493	78.7109	11725	79.01	15483	80.56	14617	80.62	14136	81.1295	13994	81.44	13885	81.6381
			(-6) 설문대상아님			3774	19.7	3288	18.38	2903	17.04	2608	16.4315	2289	15.43	2823	14.69	2551	14.07	2327	13.3551	2150	12.51	2025	11.9062
			(-9) 모름/무응답			27	0.14							1	0.01	2	0.01
의료이용여부(해당 1년 : 1월1일 ~ 12월 31일)
3개월 이상 생활/ 건강증진 의약품 복용	지난 (조사원의) 방문이후, OOO(가구원 이름)님께서 처방전 없이 약국에서 구매한 의약품을 구입하여 3개월 이상 복용하고 계십니까?(2009) 지난 (조사원의) 방문이후 비만, 탈모, 발기부전치료제, 비타민제, 영양제(예, 아로나민, 삐콤씨, 칼슘제) 등 3개월이상 복용하셨거나 복용예정인 의약품이 있습니까?(2008상)	C41	(1) 예	1672	7.86	1250	6.53			1484	8.71	1699	10.7044	1501	10.12	1778	9.25	1651	9.11	1783	10.233	1778	10.35	1436	8.44309	2008년 상반기,2009년, 2011년 이후 조사에만 해당
			(2) 아니오	19611	92.14	17897	93.44			15551	91.29	14173	89.2956	13338	89.88	17441	90.75	16479	90.89	15641	89.767	15406	89.65	15572	91.5569
			(-9) 모름/무응답			6	0.03
응급	지난 (조사원의) 방문이후, OOO(가구원 이름)님께서 응급실을 이용하신 적이 있습니까?(2008-2009)	C42	(1) 예	1560	7.33	1597	8.34	1542	8.62	1338	7.85	1315	8.28503	1241	8.36	1675	8.72	1616	8.91	1635	9.38361	1554	9.04	1648	9.68956
			(2) 아니오	19723	92.67	17556	91.66	16343	91.38	15697	92.15	14557	91.715	13598	91.64	17544	91.28	16514	91.09	15789	90.6164	15630	90.96	15360	90.3104
			(-6) 설문대상아님
입원	지난 (조사원의) 방문이후, OOO(가구원 이름)님께서 입원하신 적이 있습니까?(2008-2009)	C43	(1) 예	1897	8.91	1834	9.58	1829	10.23	1727	10.14	1699	10.7044	1582	10.66	2143	11.15	2130	11.75	2104	12.0753	2038	11.86	2150	12.6411	당일입원(낮입원), 중환자실, 한방 및 치과의 입원도 포함
			(2) 아니오	19375	91.04	17304	90.35	16001	89.47	15237	89.45	14084	88.7349	13182	88.83	16970	88.3	15883	87.61	15208	87.2819	15039	87.52	14742	86.6769
			(55) 입원중	11	0.05	15	0.08	55	0.31	71	0.42	89	0.560736	75	0.51	106	0.55	117	0.65	112	0.642792	107	0.62	116	0.682032
외래	지난 (조사원의) 방문이후, OOO(가구원 이름)님께서 외래로 병의원을 다녀오신 적이 있습니까?(2008-2009)	C44	(1) 예	16907	79.44	15715	82.05	14926	83.46	14195	83.33	13391	84.3687	12676	85.42	16471	85.7	15608	86.09	14990	86.0308	14968	87.1	14916	87.6999	한방 및 치과 병의원의 외래이용도 포함
			(2) 아니오	4376	20.56	3438	17.95	2959	16.54	2840	16.67	2481	15.6313	2163	14.58	2748	14.3	2522	13.91	2434	13.9692	2216	12.9	2092	12.3001
출산	지난 1년간 출산을 경험한 적이 있습니까?(2008상)	C45	(1) 예	251	1.18	145	0.76	139	0.777188	123	0.72	94	0.59	99	0.67	127	0.66	115	0.63	106	0.608356	86	0.5	78	0.458608	이후 출산 설문의 경우 남자는 모두 (-6)코드
			(2) 아니오	10616	49.88	9649	50.38	9021	50.4389	8611	50.55	8072	50.86	7559	50.94	9806	51.02	9289	51.24	8950	51.3659	8874	51.64	8809	51.7933
			(-6) 설문대상아님	10416	48.94	9359	48.86	8725	48.7839	8301	48.73	7706	48.5509	7180	48.39	9285	48.31	8726	48.13	8368	48.0257	8224	47.86	8121	47.7481	남자
			(-9) 모름/무응답											1	0.01	1	0.01
임신 및 출산(해당 1년 : 1월1일 ~ 12월31일)
임신기간	출산당시 임신 기간은 몇 주였습니까?	PR1	(1) 37주 이내	20	0.09	13	0.07	6	0.0335477	7	0.04	5	0.03	2	0.01	6	0.03	10	0.06	6	0.0344353	3	0.02	9	0.0529163	조산
			(2) 37~42주	219	1.03	131	0.68	132	0.738049	115	0.68	85	0.54	97	0.65	120	0.62	104	0.57	100	0.573921	83	0.48	69	0.405691	정상적인 기간을 채운 출산
			(3) 42주 이후	12	0.06	1	0.01	1	0.00559128	1	0.01	4	0.03	0	0	1	0.01	1	0.01	0	0	0	0	0	0	적정기간이 초과된 분만
			(-1) 해당사항없음	10616	49.88	9649	50.38	9021	50.4389	8611	50.55	8072	50.86	7559	50.94	9806	51.02	9289	51.24	8950	51.3659	8874	51.64	8809	51.7933
			(-6) 설문대상아님	10416	48.94	9359	48.86	8725	48.7839	8301	48.73	7706	48.5509	7180	48.39	9285	48.31	8726	48.31	8368	48.0257	8224	47.86	8121	47.7481	남자
			(-9) 모름/무응답											1	0.01	1	0.01
출산일	출산은 몇 월이었습니까?(2010-2016) 출산일은 몇 월 며칠이었습니까?(2008-2009)	PR2	(1) 월	21	0.1	17	0.09	15	0.0838692	7	0.04	9	0.06	13	0.09	7	0.04	10	0.06	6	0.0344353	10	0.06	11	0.0646754	2008년 상반기 조사의 경우 2007년 ( )월, 2009년 상반기 조사의 경우 2008년 ( )월, 2010년 상반기 조사의 경우 2009년 ( )월, 2011년 조사의 경우 2010년 ( )월, 2012년 조사의 경우 2011년 ( )월
			(2) 월	23	0.11	12	0.06	18	0.100643	11	0.06	4	0.03	7	0.05	7	0.04	11	0.06	8	0.0459137	8	0.05	10	0.0587959
			(3) 월	14	0.07	11	0.06	11	0.0615041	9	0.05	8	0.05	4	0.03	14	0.07	11	0.06	9	0.0516529	7	0.04	6	0.0352775
			(4) 월	20	0.09	13	0.07	9	0.0503215	9	0.05	7	0.04	7	0.05	9	0.05	8	0.04	10	0.0573921	7	0.04	5	0.0293979
			(5) 월	22	0.1	12	0.06	11	0.0615041	10	0.06	9	0.06	5	0.03	9	0.05	12	0.07	9	0.0516529	7	0.04	7	0.0411571
			(6) 월	29	0.14	12	0.06	9	0.0503215	13	0.08	8	0.05	9	0.06	7	0.04	6	0.03	5	0.0286961	6	0.03	8	0.0470367
			(7) 월	15	0.07	13	0.07	11	0.0615041	8	0.05	5	0.03	10	0.07	13	0.07	9	0.05	8	0.0459137	9	0.05	3	0.0176388
			(8) 월	24	0.11	14	0.07	11	0.0615041	11	0.06	5	0.03	9	0.06	9	0.05	12	0.07	13	0.0746097	7	0.04	7	0.0411571
			(9) 월	23	0.11	6	0.03	11	0.0615041	11	0.06	9	0.06	15	0.1	16	0.08	11	0.06	17	0.0975666	9	0.05	6	0.0352775
			(10) 월	16	0.08	17	0.09	11	0.0615041	14	0.08	13	0.08	7	0.05	18	0.09	5	0.03	6	0.0344353	3	0.02	3	0.0176388
			(11) 월	18	0.08	5	0.03	14	0.0782779	10	0.06	13	0.08	5	0.03	10	0.05	11	0.06	8	0.0459137	6	0.03	4	0.0235183
			(12) 월	26	0.12	13	0.07	8	0.0447302	10	0.06	4	0.03	9	0.06	8	0.04	9	0.05	7	0.0401745	7	0.04	8	0.0470367
			(-1) 해당사항없음	10616	49.88	9649	50.38	9021	50.4389	8611	50.55	8072	50.86	7559	50.94	9806	51.02	9289	51.24	8950	51.3659	8874	51.64	8809	51.7933
			(-6) 설문대상아님	10416	48.94	9359	48.86	8725	48.7839	8301	48.73	7706	48.5509	7180	48.39	9285	48.31	8726	48.13	8368	48.0257	8224	47.86	8121	47.7481	남자
			(-9) 모름/무응답													1	0.01
정기 산전진찰	임신 중 정기 산전 진찰을 규칙적으로 하셨습니까? 가끔씩 하셨습니까?	PR3	(1) 규칙적	232	1.09	136	0.71	135	0.754822	121	0.71	91	0.57	94	0.63	122	0.63	112	0.62	103	0.591139	81	0.47	76	0.446849
			(2) 가끔씩	19	0.09	9	0.05	4	0.0223651	2	0.01	3	0.02	6	0.04	5	0.03	3	0.02	3	0.0172176	4	0.02	2	0.0117592
			(3) 검진하지 않음	0	0	0	0	0	0	0	0	0	0	0	0	0	0	0	0	0	0	1	0.01	0	0
			(-1) 해당사항없음	10616	49.88	9649	50.38	9021	50.4389	8611	50.55	8072	50.86	7559	50.94	9806	51.02	9289	51.24	8950	51.3659	8874	51.64	8809	51.7933
			(-6) 설문대상아님	10416	48.94	9359	48.86	8725	48.7839	8301	48.73	7706	48.5509	7180	48.39	9285	48.31	8726	48.13	8368	48.0257	8224	47.86	8121	47.7481	남자
			(-9) 모름/무응답													1	0.01
출산형태	자연분만이셨습니까? 아니면 제왕절개 분만을 하셨습니까?	PR4	(1) 자연분만	179	0.84	93	0.49	86	0.48085	81	0.48	64	0.4	65	0.44	77	0.4	74	0.41	70	0.401745	50	0.29	42	0.246943	제왕절개이외 모두 포함
			(2) 제왕절개(응급)	32	0.15	25	0.13	19	0.106234	17	0.1	15	0.09	18	0.12	22	0.11	15	0.08	14	0.0803489	15	0.09	13	0.0764346	사전예약 없이 제왕절개 분만한 경우
			(3) 제왕절개(예약)	40	0.19	27	0.14	34	0.190103	25	0.15	15	0.09	17	0.11	28	0.15	26	0.14	22	0.126263	21	0.12	23	0.13523	사전에 제왕절개 예약을 하고 분만한 경우
			(-1) 해당사항없음	10616	49.88	9649	50.38	9021	50.4389	8611	50.55	8072	50.86	7559	50.94	9806	51.02	9289	51.24	8950	51.3659	8874	51.64	8809	51.7933
			(-6) 설문대상아님	10416	48.94	9359	48.86	8725	48.7839	8301	48.73	7706	48.5509	7180	48.39	9285	48.31	8726	48.13	8368	48.0257	8224	47.86	8121	47.7481	남자
			(-9) 모름/무응답													1	0.01
제왕 절개이유	제왕절개분만을 하신 이유는 무엇입니까?	PR5	(1) 이전 경험	23	0.11	23	0.12	19	0.106234	26	0.15	12	0.08	9	0.06	26	0.14	18	0.1	13	0.0746097	8	0.05	11	0.0646754
			(2) 머리, 엉덩이 위치	5	0.02	5	0.03	8	0.0447302	3	0.02	4	0.03	5	0.03	7	0.04	4	0.02	6	0.0344353	3	0.02	1	0.00587959
			(3) 태아 곤란증	7	0.03	3	0.02	3	0.0167738	1	0.01	3	0.02	2	0.01	2	0.01	2	0.01	4	0.0229568	4	0.02	3	0.0176388
			(4) 자연분만 안됨	19	0.09	10	0.05	10	0.0559128	1	0.01	6	0.04	9	0.06	7	0.04	11	0.06	4	0.0229568	3	0.02	5	0.0293979
			(5) 아기머리 크기	3	0.01	2	0.01	2	0.0111826	4	0.02	1	0.01	3	0.02	0	0	0	0	3	0.0172176	5	0.03	6	0.0352775
			(6) 쌍태임신	1	0	0	0	0	0	0	0	0	0	1	0.01	0	0	0	0	0	0	0	0	2	0.0117592
			(7) 출생일시조절	0	0	0	0	1	0.00559128	0	0	0	0	0	0	0	0	0	0	0	0	0	0	0	0
			(8) 진통싫어서	2	0.01	0	0	2	0.0111826	0	0	0	0	0	0	2	0.01	0	0	0	0	1	0.01	0	0
			(9) 기타	12	0.06	9	0.05	8	0.0447302	6	0.04	4	0.03	6	0.04	4	0.02	6	0.03	6	0.0344353	12	0.07	8	0.0470367
			(-1) 해당사항없음	10795	50.72	9742	50.86	9107	50.9198	8692	51.02	8136	51.2601	7624	51.38	9883	51.42	9363	51.64	9020	51.7677	8924	51.93	8851	52.0402
			(-6) 설문대상아님	10416	48.94	9359	48.86	8725	48.7839	8301	48.73	7706	48.5509	7180	48.39	9285	48.31	8726	48.13	8368	48.0257	8224	47.86	8121	47.7481	남자
			(-9) 모름/무응답							1	0.01					3	0.02
몸무게	태어난 아기의 체중은 몇 g이었습니까?(쌍둥이, 세쌍둥이일 경우 모두 말씀하여 주십시오)	PR6	유효	251	1.17935	145	1.05	139	0.777188	123	0.72	94	0.585938	98	0.66	127	0.66	115	0.63	106	0.608356	86	0.500466	78	0.458608	( )g
			(-1) 해당사항없음	10616	49.88	9649	50.38	9021	50.4389	8611	50.55	8072	50.86	7559	50.94	9806	51.02	9289	51.24	8950	51.3659	8874	51.64	8809	51.7933
			(-6) 설문대상아님	10416	48.94	9359	48.86	8725	48.7839	8301	48.73	7706	48.5509	7180	48.39	9285	48.31	8726	48.13	8368	48.0257	8224	47.86	8121	47.7481	남자
			(-9) 모름/무응답											2	0.01	1	0.01
몸무게		PR6_1	유효													1	0.01	1	0.01	0	0	0	0	2	0.0117592	( )g
			(-1) 해당사항없음													9932	51.68	9403	51.86	9056	51.9743	8960	52.14	8885	52.2401	쌍둥이인 경우 추가
			(-6) 설문대상아님													9285	48.31	8726	48.13	8368	48.0257	8224	47.86	8121	47.7481	남자
			(-9) 모름/무응답													1	0.01
임신/출산 관련질환	임신ㆍ출산과 관련한 질환을 경험하셨습니까? 임신ㆍ출산과 관련하여 경험하신 주된 질환은 무엇입니까?(2010-2013) 지난 1년의 임신기간 중 임신ㆍ출산과 관련한 질환을 경험하셨습니까?(2008-2009)	PR7	(0) 없었음	242	1.14	140	0.73	133	0.74364	118	0.69	89	0.56													2008-2013 조사에만 해당
			(1) 임신성 당뇨	2	0.01			2	0.0111826	1	0.01	2	0.01
			(2) 임신성 고혈압	2	0.01			1	0.00559128			1	0.01
			(3) 산후우울증	2	0.01	2	0.01	1	0.00559128	1	0.01
			(4) 산후 갑상선 질환	1	0	2	0.01
			(5) 기타	2	0.01	1	0.01	2	0.0111826	3	0.02	2	0.0126008
			(-1) 해당사항없음	10616	49.88	9649	50.38	9021	50.4389	8611	50.55	8072	50.86
			(-6) 설문대상아님	10416	48.94	9359	48.86	8725	48.7839	8301	48.73	7706	48.5509													남자
모성 합병증	출산 시 모성 합병증을 경험하셨습니까? 출산 시 경험하신 주된 모성 합병증은 무엇입니까?(2010-2013) 출산 시 모성 합병증을 경험하셨습니까?(2008-2009)	PR8	(0) 없었음	244	1.15	142	0.74	138	0.771596	121	0.71	93	0.59													2008-2013 조사에만 해당
			(1) 수혈을 요했던 심한 출혈	2	0.01	2	0.01
			(2) 출산한 부위의 감염(염증)					1	0.00559128	1	0.01
			(3) 자연분만 상처가 매우 심했던 경우
			(4) 임신중독증 및 관련 합병증	5	0.02	1	0.01			1	0.01	1	0.0063004
			(5) 기타
			(-1) 해당사항없음	10616	49.88	9649	50.38	9021	50.4389	8611	50.55	8072	50.86
			(-6) 설문대상아님	10416	48.94	9359	48.86	8725	48.7839	8301	48.73	7706	48.5509													남자
신생아 합병증	출산 시 신생아가 합병증을 경험하였습니까? 출산 시 신생아의 합병증 상태는 어떠했습니까?(2010-2013) 출산 시 신생아가 합병증을 경험하였습니까?(2008-2009)	PR9	(0) 없었음	250	1.17	143	0.75	137	0.766005	122	0.72	93	0.59													2008-2013 조사에만 해당
			(1) 아기 어깨가 나오다 걸려서 문제발생
			(2) 출산직후 입원해야 할 정도의 상태	1	0	2	0.01	2	0.0111826	1	0.01
			(3) 기타									1	0.0063004
			(-1) 해당사항없음	10616	49.88	9649	50.38	9021	50.4389	8611	50.55	8072	50.86
			(-6) 설문대상아님	10416	48.94	9359	48.86	8725	48.7839	8301	48.73	7706	48.5509													남자
신생아 선천성 기형	출산 시 신생아가 선천성 기형을 가지고 있었습니까?(2008-2013)	PR10	(1) 예	2	0.01	3	0.02	0	0	1	0.01	1	0.01													2008-2013 조사에만 해당
			(2) 아니오	249	1.17	142	0.74	139	0.777188	122	0.72	93	0.59
			(-1) 해당사항없음	10616	49.88	9649	50.38	9021	50.4389	8611	50.55	8072	50.86
			(-6) 설문대상아님	10416	48.94	9359	48.86	8725	48.7839	8301	48.73	7706	48.5509													남자
신생아 선천성 대사 이상	출산 후 검사에서 신생아가 선천성 대사이상을 가지고 있었습니까?(2008-2013)	PR11	(1) 예	5	0.02			0	0	2	0.01	1	0.01													2008-2013 조사에만 해당
			(2) 아니오	246	1.16	145	0.76	139	0.777188	121	0.71	93	0.59
			(-1) 해당사항없음	10616	49.88	9649	50.38	9021	50.4389	8611	50.55	8072	50.86
			(-6) 설문대상아님	10416	48.94	9359	48.86	8725	48.7839	8301	48.73	7706	48.5509													남자
출산장소	어디에서 출산하셨습니까?	PR12	(1) 산부인과 전문 병의원	210	0.99	118	0.62	115	0.642997	102	0.6	83	0.52	87	0.59	110	0.57	103	0.57	86	0.493572	70	0.41	60	0.352775
			(2) 종합병원	36	0.17	22	0.11	19	0.106234	15	0.09	7	0.04	10	0.07	8	0.04	8	0.04	14	0.0803489	13	0.08	15	0.0881938
			(3) 보건의료원/보건소	0	0	0	0	1	0.00559128	1	0.01	1	0.01	0	0	0	0	0	0	0	0	0	0	0	0
			(4) 조산원	0	0	1	0.01	0	0	0	0	0	0	1	0.01	1	0.01	1	0.01	1	0.00573921	0	0	0	0
			(5) 가정(집에서)	1	0	0	0	0	0	0	0	0	0	0	0	0	0	0	0	0	0	0	0	0	0
			(6) 기타	4	0.02	4	0.02	0	0	5	0.03	0	0	2	0.01	0	0	0	0	0	0	0	0	0	0
			(7)병원(진료과:산부인과)					4	0.0223651	0	0	3	0.0189012	0	0	8	0.04	3	0.02	5	0.0286961	3	0.02	3	0.0176388	2010년 상반기 조사부터 해당하는 보기문항
			(-1) 해당사항없음	10616	49.88	9649	50.38	9021	50.4389	8611	50.55	8072	50.86	7559	50.94	9806	51.02	9289	51.24	8950	51.3659	8874	51.64	8809	51.7933
			(-6) 설문대상아님	10416	48.94	9359	48.86	8725	48.7839	8301	48.73	7706	48.5509	7180	48.39	9285	48.31	8726	48.13	8368	48.0257	8224	47.86	8121	47.7481	남자
			(-9) 모름/무응답													1	0.01
산후 조리원 이용	출산 이후에 산후조리원을 이용하셨습니까?	PR13	(1) 예	75	0.35	45	0.23	38	0.212469	48	0.28	47	0.3	57	0.38	63	0.33	68	0.38	73	0.418962	62	0.36	61	0.358655
			(2) 아니오	176	0.83	100	0.52	101	0.564719	75	0.44	47	0.3	43	0.29	64	0.33	47	0.26	33	0.189394	24	0.14	17	0.099953
			(-1) 해당사항없음	10616	49.88	9649	50.38	9021	50.4389	8611	50.55	8072	50.86	7559	50.94	9806	51.02	9289	51.24	8950	51.3659	8874	51.64	8809	51.7933
			(-6) 설문대상아님	10416	48.94	9359	48.86	8725	48.7839	8301	48.73	7706	48.5509	7180	48.39	9285	48.31	8726	48.13	8368	48.0257	8224	47.86	8121	47.7481	남자
			(-9) 모름/무응답													1	0.01
산후 조리원 이용기간	며칠간 산후조리원을 이용하셨습니까?	PR14	유효	75	0.352394	45	0.23495	38	0.212469	48	0.281773	47	0.296119	57	0.38	63	0.32	68	0.38	73	0.418962	62	0.360801	61	0.358655	( ) 일
			(-1) 해당사항없음	10792	50.71	9749	50.9	9122	51.0036	8686	50.99	8119	51.153	7602	51.23	9870	51.36	9336	51.49	8983	51.5553	8898	51.78	8826	51.8932
			(-6) 설문대상아님	10416	48.94	9359	48.86	8725	48.7839	8301	48.73	7706	48.5509	7180	48.39	9285	48.31	8726	48.13	8368	48.0257	8224	47.86	8121	47.7481	남자
			(-9) 모름/무응답													1	0.01
산후 조리원 비용	산후조리원에 얼마의 비용을 지불하셨습니까?	PR15	유효	74	0.347695	45	0.23495	38	0.212469	48	0.281773	47	0.296119	57	0.38	63	0.32	68	0.38	73	0.418962	62	0.360801	61	0.358655	산후조리원에 수납한 금액 ( )원
			(-1) 해당사항없음	10792	50.71	9749	50.9	9122	51.0036	8686	50.99	8119	51.153	7602	51.23	9870	51.36	9336	51.49	8983	51.5553	8898	51.78	8826	51.8932
			(-6) 설문대상아님	10416	48.94	9359	48.86	8725	48.7839	8301	48.73	7706	48.5509	7180	48.39	9285	48.31	8726	48.13	8368	48.0257	8224	47.86	8121	47.7481	남자
			(-9) 모름/무응답	1	0											1	0.01
출산후 도우미 활용 유무	출산후 귀 댁에서 도우미의 도움을 받으셨습니까?	PR16	(1) 예			28	0.15	39	0.21806	44	0.26	28	0.18	25	0.17	35	0.18	29	0.16	23	0.132002	18	0.1	21	0.123471
			(2) 아니요			117	0.61	100	0.559128	79	0.46	66	0.42	75	0.51	92	0.48	86	0.47	83	0.476354	68	0.4	57	0.335136	임신 및 출산 설문종료
			(-1) 해당사항없음			9649	50.38	9021	50.4389	8611	50.55	8072	50.86	7559	50.94	9806	51.02	9289	51.24	8950	51.3659	8224	47.86	8809	51.7933
			(-6) 설문대상아님			9359	48.86	8725	48.7839	8301	48.73	7706	48.5509	7180	48.39	9285	48.31	8726	48.13	8368	48.0257	8874	51.64	8121	47.7481	남자
			(-9) 모름/무응답													1	0.01
출산후 도우미 활용 일수/비용	출산도우미 분에게 며칠간 도움을 받으셨습니까? 출산도우미 분에게 총 얼마의 비용을 지불하셨습니까?(2010-2016) 출산도우미분에게 얼마의 비용을 지불하셨습니까?(2009)	PR17	유효			28	0.146191	39	0.21806	44	0.258292	28	0.176411	25	0.16	35	0.18	29	0.16	23	0.132002	18	1.00897	21	0.123471	( ) 일
			(-1) 해당사항없음			9766	50.99	9121	50.998	8690	51.01	8138	51.2727	7634	51.45	9898	51.5	9375	51.71	9033	51.8423	8942	52.04	8866	52.1284
			(-6) 설문대상아님			9359	48.86	8725	48.7839	8301	48.73	7706	48.5509	7180	48.39	9285	48.31	8726	48.13	8368	48.0257	8224	47.86	8121	47.7481
			(-9) 모름/무응답													1	0.01
		PR18	유효			25	0.130651	36	0.201286	42	0.246551	27	0.170111	24	0.15	35	0.18	28	0.13	21	0.120523	18	1.00897	21	0.123471	( ) 원
			(0) 원			3	0.02	2	0.0111826	2	0.01	1	0.0063004	1	0.01	0	0	1	0.01	2	0.0114784	0	0	0	0	무료 공적 지원받는 경우는 (0)원
			(-1) 해당사항없음			9766	50.99	9121	50.998	8690	51.01	8138	51.2727	7634	51.45	9898	51.5	9375	51.56	9033	51.8423	8942	52.04	8866	52.1284
			(-6) 설문대상아님			9359	48.86	8725	48.7839	8301	48.73	7706	48.5509	7180	48.39	9285	48.31	8726	48.3	8368	48.0257	8224	47.86	8121	47.7481
			(-9) 모름/무응답													1	0.01
모유수유(첫째)	태어난 아기에게 모유수유는 얼마동안 하였습니까?(2014-2016)	PR19	(1) 모유수유 종료(1개월 이상, 기간입력)													67	0.35	67	0.37	48	0.275482	48	0.28	40	0.235183	2014년 조사부터 해당
			(2) 모유수유 종료(1개월 미만)													20	0.1	13	0.07	12	0.0688705	11	0.06	17	0.099953
			(3) 전혀 하지 않음													4	0.02	7	0.04	4	0.0229568	4	0.02	4	0.0235183
			(4) 현재 수유 중													36	0.19	28	0.15	42	0.241047	23	0.13	17	0.099953
			(-1) 해당사항없음													9806	51.02	9289	51.24	8950	51.3659	8874	51.64	8809	51.7933
			(-6) 설문대상아님													9285	48.31	8726	48.13	8368	48.0257	8224	47.86	8121	47.7481
			(-9) 모름/무응답													1	0.01
모유수유기간(첫째)	태어난 아기에게 모유수유는 얼마동안 하였습니까?(2014-2016)	PR20	( ) 개월													67	0.35	67	0.37	48	0.275482	48	0.27933	40	0.235183	2014년 조사부터 해당
			(-1) 해당사항없음													9866	51.33	9337	51.5	9008	51.6988	8912	51.86	8847	52.0167
			(-6) 설문대상아님													9285	48.31	8726	48.13	8368	48.0257	8224	47.86	8121	47.7481
			(-9) 모름/무응답													1	0.01
모유수유(둘째)	태어난 아기에게 모유수유는 얼마동안 하였습니까?(2014-2016)	PR19_1	(1) 모유수유 종료(1개월 이상, 기간입력)													0	0	1	0.01	0	0			0	0	2014년 조사부터 해당
			(2) 모유수유 종료(1개월 미만)													1	0.01	0	0	0	0			2	0.0117592
			(3) 전혀 하지 않음													0	0	0	0	0	0			0	0
			(4) 현재 수유 중													0	0	0	0	0	0			0	0
			(-1) 해당사항없음													9932	51.68	9403	51.86	9056	51.9743	8960	52.14	8885	52.2401
			(-6) 설문대상아님													9285	48.31	8726	48.13	8368	48.0257	8224	47.86	8121	47.7481
			(-9) 모름/무응답													1	0.01
모유수유기간(둘째)	태어난 아기에게 모유수유는 얼마동안 하였습니까?(2014-2016)	PR20_1	( ) 개월													0	0	1	0.01	0	0	0	0	0	0	2014년 조사부터 해당
			(-1) 해당사항없음													9933	51.68	9403	51.86	9056	51.9743	8960	52.14	8887	52.2519
			(-6) 설문대상아님													9285	48.31	8726	48.13	8368	48.0257	8224	47.86	8121	47.7481
			(-9) 모름/무응답													1	0.01
모유수유(셋째)	태어난 아기에게 모유수유는 얼마동안 하였습니까?(2014-2016)	PR19_2	(1) 모유수유 종료(1개월 이상, 기간입력)													0	0	0	0	0	0	0	0	0	0	2014년 조사부터 해당
			(2) 모유수유 종료(1개월 미만)													0	0	0	0	0	0	0	0	0	0
			(3) 전혀 하지 않음													0	0	0	0	0	0	0	0	0	0
			(4) 현재 수유 중													0	0	0	0	0	0	0	0	0	0
			(-1) 해당사항없음													9933	51.68	9404	51.87	9056	51.9743	8960	52.14	8887	52.2519
			(-6) 설문대상아님													9285	48.31	8726	48.13	8368	48.0257	8224	47.86	8121	47.7481
			(-9) 모름/무응답													1	0.01
모유수유기간(셋째)	태어난 아기에게 모유수유는 얼마동안 하였습니까?(2014-2016)	PR20_2	( ) 개월													0	0	0	0	0	0	0	0	0	0	2014년 조사부터 해당
			(-1) 해당사항없음													9933	51.68	9404	51.87	9056	51.9743	8960	52.14	8887	52.2519
			(-6) 설문대상아님													9285	48.31	8726	48.13	8368	48.0257	8224	47.86	8121	47.7481
			(-9) 모름/무응답													1	0.01
개인지출 의료비		I_ MEDICAL EXP1	유효	16559	77.8039	15394	80.3738	14590	81.5767	13996	82.1603	13194	83.1275	12485	84.14	16248	84.5413	15402	84.95	14866	85.3191	14808	86.1732	14776	86.8768	※ 각각의 의료비구성은 '의료비설명' sheet 참조.
			(0) 원	4691	22.04	3733	19.49	3282	18.35	3032	17.7986	2664	16.7843	2353	15.86	2970	15.4535	2727	15.04	2558	14.6809	2376	13.8268	2232	13.1232
			결측	33	0.47	26	0.14	13	0.07	7	0.0410919	14	0.0882056	1	0	1	0.005203	1	0.01
		I_ MEDICAL EXP2	유효	16674	78.3442	15491	80.8803	14723	82.3204	14068	82.5829	13265	83.5748	12551	84.59	16325	84.942	15470	85.32	14926	85.6635	14868	86.5223	14826	87.1707
			(0) 원	4576	21.5007	3636	28.98	3149	17.61	2960	17.376	2593	16.3369	2287	15.41	2893	15.05	2659	14.67	2498	14.3365	2316	13.292	2182	12.8293
			결측	33	0.155053	26	0.14	13	0.07	7	0.0410919	14	0.0882056	1	0	1	0.005203	1	0.01
총 가구소득5분위		TOTAL_Q5	(1) 1분위	2969	13.95	2592	13.53	2469	13.8	2263	13.28	2062	12.99	1953	13.16											2008-2013에만 해당 TOTAL을 가구 내 실제 가구원수(ind 파일의 가구 내 총 가구원 수)의 제곱근(square root)으로 나누어 1분위(최소)~5분위(최대)로 구분함.
			(2) 2분위	4084	19.19	3638	18.99	3452	19.3	3175	18.64	3010	18.96	2763	18.62
			(3) 3분위	4643	21.82	4090	21.35	3831	21.42	3796	22.28	3490	21.99	3274	22.06
			(4) 4분위	4875	22.91	4324	22.58	4086	22.85	3906	22.93	3659	23.05	3442	23.2
			(5) 5분위	4551	21.38	4312	22.51	4011	22.43	3890	22.84	3637	22.91	3399	22.91
			(-9) 모름	161	0.756472	196	1.03	36	0.2	5	0.03	14	0.09	8	0.05
총 가구소득10분위		TOTAL_Q10	(1) 1분위	1344	6.31	1191	6.22	1098	6.14	994	5.84	932	5.87	885	5.96											2008-2013에만 해당 TOTAL을 가구 내 실제 가구원수(ind 파일의 가구 내 총 가구원 수)의 제곱근(square root)으로 나누어 1분위(최소)~10분위(최대)로 구분함.
			(2) 2분위	1625	7.64	1401	7.31	1371	7.67	1269	7.45	1130	7.12	1068	7.2
			(3) 3분위	1888	8.87	1746	9.12	1630	9.11	1562	9.17	1431	9.02	1290	8.69
			(4) 4분위	2196	10.32	1892	9.88	1822	10.19	1613	9.47	1579	9.95	1473	9.93
			(5) 5분위	2258	10.61	1994	10.41	1868	10.44	1871	10.98	1756	11.06	1609	10.84
			(6) 6분위	2385	11.21	2096	10.94	1963	10.98	1925	11.3	1734	10.92	1665	11.22
			(7) 7분위	2345	11.02	2154	11.25	2024	11.32	1933	11.35	1835	11.56	1668	11.24
			(8) 8분위	2530	11.89	2170	11.33	2062	11.53	1973	11.58	1824	11.49	1774	11.95
			(9) 9분위	2271	10.67	2197	11.47	2030	11.35	1979	11.62	1837	11.57	1752	11.81
			(10) 10분위	2280	10.71	2115	11.04	1981	11.08	1911	11.22	1800	11.34	1647	11.1
			(-9) 모름	161	0.756472	196	1.03	36	0.2	5	0.03	14	0.0882056	8	0.05
총 가구소득5분위(가중치적용)		W_TOTAL_Q5	(1) 1분위	2522	11.85	2277	11.89	2210	12.36	2162	12.69	2000	12.6	1933	13.03											2008-2013에만 해당
			(2) 2분위	4025	18.91	3554	18.56	3505	19.6	3198	18.77	3116	19.63	3005	20.25
			(3) 3분위	4901	23.03	4331	22.61	3946	22.06	4022	23.61	3665	23.09	3417	23.03
			(4) 4분위	4853	22.8	4521	23.6	4180	23.37	3879	22.77	3613	22.76	3348	22.56
			(5) 5분위	4821	22.65	4273	22.31	4008	22.41	3769	22.13	3464	21.82	3128	21.08
			(-9) 모름	161	0.756472	196	1.02856	36	0.201286	5	0.0293513	14	0.09	8	0.05
총 가구소득10분위(가중치적용)		W_TOTAL_Q10	(1) 1분위	1131	5.31	1011	5.28	938	5.24	880	5.17	846	5.33	842	5.67											2008-2013에만 해당
			(2) 2분위	1391	6.54	1266	6.61	1272	7.11	1282	7.53	1154	7.27	1091	7.35
			(3) 3분위	1915	9	1662	8.68	1671	9.34	1499	8.8	1443	9.09	1396	9.41
			(4) 4분위	2110	9.91	1892	9.88	1834	10.25	1699	9.97	1673	10.54	1609	10.84
			(5) 5분위	2343	11.01	2105	10.99	1914	10.7	1981	11.63	1746	11	1694	11.42
			(6) 6분위	2558	12.02	2226	11.62	2032	11.36	2041	11.98	1919	12.09	1723	11.61
			(7) 7분위	2351	11.05	2207	11.52	2039	11.4	1920	11.27	1813	11.42	1591	10.72
			(8) 8분위	2502	11.76	2314	12.08	2141	11.97	1959	11.5	1800	11.34	1757	11.84
			(9) 9분위	2557	12.01	2237	11.68	2074	11.6	1961	11.51	1778	11.2	1632	11
			(10) 10분위	2264	10.64	2036	10.63	1934	10.81	1808	10.61	1686	10.62	1496	10.08
			(-9) 모름	161	0.756472	196	1.02856	36	0.201286	5	0.0293513	14	0.09	8	0.05
총 가구소득5분위_원표본		TOTAL_Q5_08	(1) 1분위													1808	9.40736	1649	9.09542	1522	8.73508	1510	8.78724	1481	8.70767	원표본에 해당 TOTAL을 가구 내 실제 가구원수(ind 파일의 가구 내 총 가구원 수)의 제곱근(square root)으로 나누어 1분위(최소)~5분위(최대)로 구분함.
			(2) 2분위													2577	13.4086	2356	12.995	2269	13.0223	2239	13.0296	2217	13.035
			(3) 3분위													3107	16.1663	2939	16.2107	2809	16.1214	2787	16.2186	2711	15.9396
			(4) 4분위													3313	17.2381	3165	17.4573	3084	17.6997	3065	17.8364	3076	18.0856
			(5) 5분위													3165	16.4681	3149	17.369	3076	17.6538	3054	17.7723	3034	17.8387
			(-9) 모름													3	0.0156096
			결측													5246	27.2959	4872	26.8726	4664	26.7677	4529	26.3559	4489	26.3935
총 가구소득10분위_원표본		TOTAL_Q10_08	(1) 1분위													791	4.11572	748	4.12576	715	4.10354	703	4.09101	678	3.98636	원표본에 해당 TOTAL을 가구 내 실제 가구원수(ind 파일의 가구 내 총 가구원 수)의 제곱근(square root)으로 나누어 1분위(최소)~10분위(최대)로 구분함.
			(2) 2분위													1017	5.29164	901	4.96966	807	4.63154	807	4.69623	803	4.72131
			(3) 3분위													1268	6.59764	1079	5.95146	1036	5.94582	1032	6.00559	979	5.75611
			(4) 4분위													1309	6.81097	1277	7.04357	1233	7.07645	1207	7.02398	1238	7.27893
			(5) 5분위													1513	7.87242	1424	7.85438	1360	7.80533	1367	7.95507	1317	7.74341
			(6) 6분위													1594	8.29388	1515	8.35632	1449	8.31612	1420	8.2635	1394	8.19614
			(7) 7분위													1617	8.41355	1542	8.50524	1529	8.77525	1501	8.73487	1536	9.03104
			(8) 8분위													1696	8.8246	1623	8.95201	1555	8.92447	1564	9.10149	1540	9.05456
			(9) 9분위													1630	8.48119	1612	8.89134	1577	9.05073	1551	9.02584	1543	9.0722
			(10) 10분위													1535	7.98689	1537	8.47766	1499	8.60308	1503	8.74651	1491	8.76646
			(-9) 모름													3	0.0156096
			결측													5246	27.2959	4872	26.8726	4664	26.7677	4529	26.3559	4489	26.3935
총 가구소득5분위(가중치적용)_원표본		W_TOTAL_Q5_08	(1) 1분위													1888	9.82361	1829	10.0883	1707	9.79683	1731	10.0733	1675	9.84831	원표본에 해당
			(2) 2분위													2729	14.1995	2574	14.1975	2507	14.3882	2468	14.3622	2460	14.4638
			(3) 3분위													3277	17.0508	2889	15.9349	2805	16.0985	2829	16.463	2700	15.8749
			(4) 4분위													3210	16.7022	3117	17.1925	2943	16.8905	2931	17.0566	2992	17.5917
			(5) 5분위													2866	14.9123	2849	15.7143	2798	16.0583	2696	15.689	2692	15.8278
			(-9) 모름													3	0.0156096
			결측													5246	27.2959	4872	26.8726	4664	26.7677	4529	26.3559	4489	26.3935
총 가구소득10분위(가중치적용)_원표본		W_TOTAL_Q10_08	(1) 1분위													771	4.01166	807	4.45119	778	4.46511	788	4.58566	769	4.5214	원표본에 해당
			(2) 2분위													1117	5.81196	1022	5.63707	929	5.33173	943	5.48766	906	5.3269
			(3) 3분위													1378	7.16999	1213	6.69057	1147	6.58287	1156	6.72719	1160	6.82032
			(4) 4분위													1351	7.0295	1361	7.50689	1360	7.80533	1312	7.63501	1300	7.64346
			(5) 5분위													1633	8.4968	1439	7.93712	1384	7.94307	1396	8.12384	1342	7.8904
			(6) 6분위													1644	8.55404	1450	7.99779	1421	8.15542	1433	8.33915	1358	7.98448
			(7) 7분위													1559	8.11176	1629	8.98511	1503	8.62603	1516	8.82216	1577	9.27211
			(8) 8분위													1651	8.59046	1488	8.20739	1440	8.26446	1415	8.2344	1415	8.31961
			(9) 9분위													1509	7.85161	1492	8.22945	1504	8.63177	1413	8.22277	1366	8.03151
			(10) 10분위													1357	7.06072	1357	7.48483	1294	7.42654	1283	7.46625	1326	7.79633
			(-9) 모름													3	0.0156096
			결측													5246	27.2959	4872	26.8726	4664	26.7677	4529	26.3559	4489	26.3935
총 가구소득5분위_통합표본		TOTAL_Q5_TOT	(1) 1분위													2455	12.7738	2270	12.52	2104	12.0753	2070	12.0461	2025	11.9062	통합표본(원표본+신규표본)에 해당 TOTAL을 가구 내 실제 가구원수(ind 파일의 가구 내 총 가구원 수)의 제곱근(square root)으로 나누어 1분위(최소)~5분위(최대)로 구분함.
			(2) 2분위													3554	18.4921	3253	17.94	3110	17.8489	3008	17.5047	3012	17.7093
			(3) 3분위													4270	22.2176	3996	22.04	3842	22.05	3841	22.3522	3742	22.0014
			(4) 4분위													4498	23.4039	4278	23.6	4156	23.8522	4108	23.906	4100	24.1063
			(5) 5분위													4438	23.0917	4333	23.9	4212	24.1736	4157	24.1911	4129	24.2768
			(-9) 모름													4	0.0208127
총 가구소득10분위_통합표본		TOTAL_Q10_TOT	(1) 1분위													1095	5.69749	1042	5.75	988	5.67034	951	5.53422	925	5.43862	통합표본(원표본+신규표본)에 해당 TOTAL을 가구 내 실제 가구원수(ind 파일의 가구 내 총 가구원 수)의 제곱근(square root)으로 나누어 1분위(최소)~10분위(최대)로 구분함.
			(2) 2분위													1360	7.07633	1228	6.77	1116	6.40496	1119	6.51187	1100	6.46754
			(3) 3분위													1731	9.00671	1476	8.14	1403	8.05211	1371	7.97835	1343	7.89628
			(4) 4분위													1823	9.48541	1777	9.8	1707	9.79683	1637	9.5263	1669	9.81303
			(5) 5분위													2080	10.8226	1974	10.89	1890	10.8471	1883	10.9579	1819	10.695
			(6) 6분위													2190	11.395	2022	11.15	1952	11.2029	1958	11.3943	1923	11.3064
			(7) 7분위													2228	11.5927	2124	11.72	2014	11.5588	2017	11.7377	2043	12.012
			(8) 8분위													2270	11.8112	2154	11.88	2142	12.2934	2091	12.1683	2057	12.0943
			(9) 9분위													2254	11.728	2203	12.15	2160	12.3967	2117	12.3196	2088	12.2766
			(10) 10분위													2184	11.3638	2130	11.75	2052	11.7769	2040	11.8715	2041	12.0002
			(-9) 모름													4	0.0208127
총 가구소득5분위(가중치적용)_통합표본		W_TOTAL_Q5_TOT	(1) 1분위													2548	13.2577	2549	14.06	2332	13.3838	2353	13.693	2269	13.3408	통합표본(원표본+신규표본)에 해당
			(2) 2분위													3761	19.5692	3539	19.52	3412	19.5822	3318	19.3087	3432	20.1787
			(3) 3분위													4523	23.534	3901	21.52	3844	22.0615	3892	22.649	3645	21.4311
			(4) 4분위													4320	22.4778	4291	23.67	4000	22.9568	3929	22.8643	4012	23.5889
			(5) 5분위													4063	21.1405	3850	21.24	3836	22.0156	3692	21.4851	3650	21.4605
			(-9) 모름													4	0.0208127
총 가구소득10분위(가중치적용)_통합표본		W_TOTAL_Q10_TOT	(1) 1분위													1060	5.51538	1130	6.23	1065	6.11226	1064	6.19181	1046	6.15005	통합표본(원표본+신규표본)에 해당
			(2) 2분위													1488	7.74234	1419	7.83	1267	7.27158	1289	7.50116	1223	7.19073
			(3) 3분위													1869	9.72475	1654	9.12	1629	9.34917	1530	8.90363	1603	9.42498
			(4) 4분위													1892	9.84442	1885	10.4	1783	10.233	1788	10.405	1829	10.7538
			(5) 5분위													2214	11.5199	1917	10.57	1983	11.3809	2006	11.6736	1832	10.7714
			(6) 6분위													2309	12.0142	1984	10.94	1861	10.6807	1886	10.9753	1813	10.6597
			(7) 7분위													2092	10.8851	2163	11.93	2058	11.8113	2003	11.6562	2189	12.8704
			(8) 8분위													2228	11.5927	2128	11.74	1942	11.1455	1926	11.2081	1823	10.7185
			(9) 9분위													2129	11.0776	2039	11.25	2080	11.9376	1977	11.5049	1893	11.1301
			(10) 10분위													1934	10.063	1811	9.99	1756	10.0781	1715	9.98021	1757	10.3304
			(-9) 모름													4	0.0208127

## Sheet: hph
										민간보험 일반사항 (HPH)
설문내용	설문세부내용	변수명	보기문항내용	2008 상반기		2008 하반기		2009		비고
				빈도	(%)	빈도	(%)	빈도	(%)
가구민간의료보험가입현황 2010년 상반기 이후 조사에는 해당없음
가구고유번호		HHIDWON	유효	7009	100	7009	100	6314	100
가구생성차수		M1	(11) 2008년 상반기	7009	100	7009	100	6281	99.48
			(12) 2008년 하반기					24	0.38
			(21) 2009년					9	0.14
가구일련번호		M2	(1) 첫번째 분가가구	7009	100	7009	100	6314	100
			(2) 두번째 분가가구
가구식별번호		HHID	유효	7009	100	7009	100	6314	100	HHID=HHIDWON+M1+M2
민간보험 가입여부	귀하의 가구에서는 민간보험에 가입해 있습니까?(2008)	D0	(1) 예	5341	76.2	5422	77.36			2008년 상·하반기 조사에만 해당
			(2) 아니오	1667	23.78	1586	22.63
			(-9) 모름/무응답	1	0.01	1	0.01
민간 의료보험 가입여부	귀하의 가구에서 가입하고 있거나 보장받고 있는 민간의료보험은 총 몇 개입니까?(2009) 귀하의 가구에서 가입한 민간보험은 의료비를 보상해 주는 민간의료보험 상품입니까?(2008)	D1	(1) 예	5324	75.96	5402	77.07	4912	77.8
			(2) 아니오	1684	24.03	1606	22.91	1402	22.2
			(-9) 모름/무응답	1	0.01	1	0.01
민간의료 보험 가입경험 유무	귀하의 가구에서 이전에 한번이라도 민간의료보험에 가입한 적이 있습니까?(2008)B	D2	(1) 예	321	4.58	300	4.28			2008년 상·하반기 조사에만 해당
			(2) 아니오	1363	19.45	1308	18.66
			(-1) 해당사항없음	5324	75.96	5400	77.04
			(-9) 모름/무응답	1	0.01	1	0.01
탈퇴이유	귀하의 가구에서 과거 민간의료보험을 탈퇴한 이유는 무엇입니까?(2008)B	D3	(1) 보험료가 가계에 부담이 되어서	216	3.08	207	2.95			2008년 상·하반기 조사에만 해당
			(2) 수령한 보험금이 의료비에 큰 도움이 되지 않아서	27	0.39	25	0.36
			(3) 본인의 의료이용이 많지 않아서	5	0.07	8	0.11
			(4) 보험에서 급여하는 질환이 너무 협소하여서	25	0.36	23	0.33
			(5) 높은 보험료에 비해 수령하는 보험금이 적어서	14	0.2	14	0.2
			(6) 국민건강보험이 확대되어 민간의료보험이 더 이상 필요 없어서	0	0	1	0.01
			(7) 기타	34	0.49	19	0.27
			(-1) 해당사항없음	6687	95.41	6711	95.75
			(-9) 모름/무응답	1	0.01	1	0.01
민간의료 보험 추가(신규)가입여부	귀하의 가구에서 추가로 민간의료보험에 가입한 적이 있습니까?(2009)	D4	(1) 예					841	13.32	2009년 조사에만 해당
			(2) 아니오					4070	64.46
			(-1) 해당사항없음					1401	22.19
			(-9) 모름/무응답					2	0.03
신규가입이유	귀하의 가구에서 민간의료보험에 (추가로) 가입하신 가장 주된 이유는 무엇입니까?	D5	(1) 국민건강보험의 서비스 보장이 부족하다고 판단해서	249	3.55	217	3.1	298	4.72	지난 조사 이후 신규 가입한 민간의료보험이 있는경우 2011년 이후 조사에는 "PHI"의 D5_1에 해당함(가구단위의 질문이 보험단위의 질문으로 변경됨)
			(2) 불의의 질병 및 사고로 인한 가계의 경제적 부담을 경감하기 위해서	667	9.52	258	3.68	391	6.19
			(3) 본인의 건강상태가 좋지 않다고 생각해서	17	0.24	9	0.13	9	0.14
			(4) 고급 의료서비스를 받기 위해	39	0.56	30	0.43	65	1.03
			(5) 보험설계사의 권유에 못 이겨서	99	1.41	29	0.41	62	0.98
			(6) 기타	13	0.19	13	0.19	16	0.25
			(-1)해당사항없음	5925	84.53	6453	92.07	5472	86.66
			(-9) 모름/무응답					1	0.02
민간의료보험 갱신여부	귀하의 가구에서 민간의료보험 중에 갱신한 보험이 있습니까?(2009)	D6	(1) 예					54	0.86	2009년 조사에만 해당
			(2) 아니오					4857	76.92
			(-1) 해당사항없음					1401	22.19
			(-9) 모름/무응답					2	0.03
민간의료보험 해약여부	귀하의 가구에서 가입했던 민간의료보험을 해약하신 적이 있습니까?(2009)	D7	(1) 예					423	6.7	2009년 조사에만 해당
			(2) 아니오					4513	71.48
			(-1) 해당사항없음					1376	21.8
			(-9) 모름/무응답					2	0.03
해약보험	귀하의 가구에서 해약하셨던 민간의료보험은 무엇입니까?(2009)	D8	유효					423	6.7	보험구분번호 2009년 조사에만 해당
			(-1) 해당사항없음					5889	93.27
			(-9) 모름/무응답					2	0.03
		D9	유효					168	2.66	보험구분번호 2009년 조사에만 해당
			(-1) 해당사항없음					6144	97.31
			(-9) 모름/무응답					2	0.03
		D10	유효					76	1.2	보험구분번호 2009년 조사에만 해당
			(-1) 해당사항없음					6236	98.76
			(-9) 모름/무응답					2	0.03
해약이유	귀하의 가구에서 가입한 민간의료보험을 해약하셨다면, 가장 주된 사유는 무엇입니까?	D11	(1) 보험료가 가계에 부담이 되어서	133	1.9	98	1.4	157	2.49	지난 조사 이후 해약한 민간의료보험이 있는 경우 2009년 이전 조사에만 해당 2011년 이후 조사에는 "PHI"의 D11_1에 해당함(가구단위의 질문이 보험단위의 질문으로 변경됨)
			(2) 수령한 보험금이 의료비에 큰 도움이 되지 않아서	38	0.54	42	0.6	82	1.3
			(3) 본인의 의료이용이 많지 않아서	11	0.16	4	0.06	5	0.08
			(4) 보험에서 급여하는 질환이 너무 협소하여서	113	1.61	97	1.38	124	1.96
			(5) 높은 보험료에 비해 수령하는 보험금이 적어서	23	0.33	10	0.14	22	0.35
			(6) 국민건강보험이 확대되어 민간의료보험이 더 이상 필요 없어서	2	0.03	0	0	2	0.03
			(7) 기타	20	0.29	15	0.21	31	0.49
			(-1) 해당사항없음	6669	95.15	6743	96.2	5890	93.28
			(-9) 모름/무응답					1	0.02
청구여부	지난 (조사원의) 방문 이후에 민간보험회사에 의료비에 대한 보험금을 청구하신 적이 있으십니까?	D12	(1) 예	505	7.21	515	7.35	486	7.7	2009년 이전 조사에만 해당 2010년 상반기 이후 조사에는 "PHI"의 D12_1에 해당함 (가구단위의 질문이 보험단위의 질문으로 변경됨)
			(2) 아니오	4819	68.75	4891	69.78	4441	70.34
			(-1) 해당사항없음	1684	24.03	1602	22.86	1386	21.95
			(-9) 모름/무응답	1	0.01	1	0.01	1	0.02
수령여부	지난 (조사원의) 방문 이후에 민간보험회사에 의료비에 대한 보험금을 지급받으신 적이 있으십니까?	D13	(1) 예	465	6.63	476	6.79	474	7.51	민간보험회사에 보험금을 청구한 적이 있는 경우 2009년 이전 조사에만 해당 2010년 상반기 이후 조사에는 "PHI"의 D13_1에 해당함 (가구단위의 질문이 보험단위의 질문으로 변경됨)
			(2) 아니오	37	0.53	34	0.49	12	0.19
			(-1) 해당사항없음	6503	92.78	6493	92.64	5827	92.29
			(-9) 모름/무응답	4	0.06	6	0.09	1	0.02
청구거절이유	지급거절 당한 적이 있다면, 그 사유는 무엇이었습니까?	D14	(1) 보험대상 서비스 및 질환이 아니라서	20	0.29	15	0.21	5	0.08	보험금을 청구하였으나 수령하지 못한 경우 2009년 이전 조사에만 해당 2011년 이후 조사에는 "PHI"의 D14_1에 해당함(가구단위의 질문이 보험단위의 질문으로 변경됨)
			(2) 고지의무를 위반하여서	1	0.01	0	0	0	0
			(3) 기왕증에 해당하여서(보험가입 전에 존재한 질환이어서)	0	0	0	0	0	0
			(4) 보험료미납 등으로 보험이 실효상태이어서	0	0	0	0	0	0
			(5) 보장기간이 이미 초과되어서	0	0	0	0	0	0
			(6) 기타	0	0	1	0.01	0	0
			(7) 청구절차, 대기 중	16	0.23	15	0.21	7	0.11
			(-1) 해당사항없음	6971	99.46	6974	99.5	6301	99.79
			(-9) 모름/무응답	1	0.01	4	0.06	1	0.02
민간의료보험 가입거부여부	귀하의 가구에서 이전에 한번이라도 민간의료보험이 가입 거부된 적이 있습니까?(2008상)	D15	(1) 예	619	8.83					2008년 상반기 조사에만 해당
			(2) 아니오	6390	91.17
거부이유	가입거부 되신 적이 있다면, 그 이유는 무엇입니까?(2008상)	D16	(1) 나이가 많아서	80	1.14					2008년 상반기 조사에만 해당
			(2) 과거/현재 병력 때문에	497	7.09
			(3) 직업 때문에	21	0.3
			(4) 신용이 낮아서	3	0.04
			(5) 기타	18	0.26
			(-1) 해당사항없음	6390	91.17

## Sheet: phi 
																														민간보험 가입 세부내역 (PHI)
설문내용	설문세부내용	변수명	보기문항내용	2008 상반기		2008 하반기		2009		2010 상반기		2010 하반기		2011		2012		2013		2014		2015		2016		2017		2018		비고
				빈도	(%)	빈도	(%)	빈도	(%)	빈도	(%)	빈도	(%)	빈도	(%)	빈도	(%)	빈도	(%)	빈도	(%)	빈도	(%)	빈도	(%)	빈도	(%)	빈도	(%)
가구원 민간의료보험정보
가구고유번호		HHIDWON	유효	23253	100	23966	100	22473	100	22597	100	23707	100	23215	100	22720	100	21601	100	27781	100	28300	100	28393	100	28563	100	29092	100
가구생성차수		M1	(11) 2008년 상반기	23253	100	23966	100	22406	99.7	22273	98.57	23374	98.6	22550	97.14	21793	95.9199	20419	94.53	19843	71.43	19702	69.62	19567	68.9149	19431	68.03	19537	67.1559
			(12) 2008년 하반기					59	0.26	67	0.3	75	0.32	87	0.37	88	0.387324	94	0.44	104	0.37	112	0.4	126	0.443771	122	0.43	124	0.426234
			(21) 2009년					8	0.04	154	0.68	161	0.68	181	0.78	173	0.761444	173	0.8	177	0.64	190	0.67	192	0.676223	194	0.68	196	0.673725
			(31) 2010년 상반기							103	0.46	97	0.41	168	0.72	184	0.809859	189	0.87	204	0.73	227	0.8	231	0.813581	222	0.78	219	0.752784
			(32) 2010년 하반기											202	0.87	190	0.836268	200	0.93	207	0.75	217	0.77	209	0.736097	224	0.78	230	0.790595
			(41) 2011년											27	0.12	187	0.823063	185	0.86	193	0.69	212	0.75	212	0.746663	215	0.75	199	0.684037
			(51) 2012년													105	0.462148	173	0.8	6658	23.97	6840	24.17	6875	24.2137	6885	24.1	7092	24.3778
			(61) 2013년															168	0.78	209	0.75	282	1	309	1.0883	309	1.08	336	1.15496
			(71) 2014년																	186	0.67	204	0.72	216	0.760751	226	0.79	244	0.838719
			(81) 2015년																			314	1.11	283	0.996725	299	1.05	312	1.07246
			(91) 2016년																					173	0.609305	237	0.83	274	0.94184
			(101) 2017년																							199	0.7	203	0.697786
			(111) 2018년																									126	0.433109
가구일련번호		M2	(1) 첫번째 분가가구	23253	100	23966	100	22473	100	22590	99.97	23700	99.97	23199	99.93	22703	99.9252	21573	99.87	27745	99.87	28257	99.85	28345	99.8309	28510	99.81	29031	99.7903
			(2) 두번째 분가가구							7	0.03	7	0.03	16	0.07	17	0.0748239	28	0.13	36	0.13	43	0.15	48	0.169056	52	0.18	60	0.206242
			(3) 세번째 분가가구																							1	0	1	0.00343737
가구식별번호		HHID	유효	23253	100	23966	100	22473	100	22597	100	23707	100	23215	100	22720	100	21601	100	27781	100	28300	100	28393	100	28563	100	29092	100	HHID=HHIDWON+M1+M2
보험 구분번호		NUM	(11)	5028	21.62	5046	21.05	4379	19.49	4037	17.87	3947	16.65	3632	15.65	3305	14.5467	2947	13.64	2770	9.97	2584	9.13	2464	8.6782	2373	8.31	2318	7.96783	가입한 민간의료보험의 고유번호
			(12)	4278	18.4	4281	17.86	3721	16.56	3415	15.11	3322	14.01	3036	13.08	2772	12.2007	2475	11.46	2322	8.36	2172	7.67	2061	7.25883	2000	7	1954	6.71662
			(13)	3559	15.31	3591	14.98	3156	14.04	2882	12.75	2822	11.9	2597	11.19	2366	10.4137	2093	9.69	1930	6.95	1797	6.35	1717	6.04727	1666	5.83	1625	5.58573
			(14)	2883	12.4	2946	12.29	2639	11.74	2419	10.7	2371	10	2166	9.33	1980	8.71479	1733	8.02	1611	5.8	1498	5.29	1423	5.0118	1360	4.76	1336	4.59233
			(15)	2191	9.42	2265	9.45	2076	9.24	1888	8.36	1846	7.79	1683	7.25	1538	6.76937	1329	6.15	1239	4.46	1169	4.13	1109	3.90589	1066	3.73	1039	3.57143
			(16)	1622	6.98	1720	7.18	1619	7.2	1471	6.51	1433	6.04	1306	5.63	1191	5.24208	1035	4.79	969	3.49	908	3.21	861	3.03244	808	2.83	790	2.71552
			(17)	1183	5.09	1268	5.29	1279	5.69	1165	5.16	1128	4.76	1027	4.42	940	4.13732	821	3.8	765	2.75	718	2.54	699	2.46187	651	2.28	638	2.19304
			(18)	831	3.57	902	3.76	935	4.16	857	3.79	823	3.47	765	3.3	699	3.07658	612	2.83	574	2.07	529	1.87	507	1.78565	492	1.72	480	1.64994
			(19)	591	2.54	658	2.75	688	3.06	630	2.79	614	2.59	561	2.42	529	2.32835	468	2.17	426	1.53	391	1.38	364	1.28201	349	1.22	346	1.18933
			(20)	376	1.62	439	1.83	475	2.11	443	1.96	437	1.84	401	1.73	367	1.61532	329	1.52	307	1.11	289	1.02	267	0.940373	256	0.9	247	0.849031
			(21)	242	1.04	287	1.2	259	1.15	247	1.09	241	1.02	228	0.98	209	0.919894	185	0.86	166	0.6	156	0.55	148	0.521255	139	0.49	137	0.47092
			(22)	168	0.72	193	0.81	175	0.78	167	0.74	167	0.7	156	0.67	140	0.616197	123	0.57	116	0.42	108	0.38	104	0.366287	97	0.34	95	0.32655
			(23)	111	0.48	131	0.55	119	0.53	120	0.53	117	0.49	112	0.48	103	0.453345	91	0.42	85	0.31	77	0.27	73	0.257106	67	0.23	67	0.230304
			(24)	72	0.31	85	0.35	75	0.33	70	0.31	70	0.3	67	0.29	61	0.268486	55	0.25	49	0.18	48	0.17	42	0.147924	40	0.14	40	0.137495
			(25)	47	0.2	57	0.24	47	0.21	43	0.19	41	0.17	40	0.17	36	0.158451	30	0.14	28	0.1	25	0.09	22	0.0774839	21	0.07	20	0.0687474
			(26)	27	0.12	34	0.14	16	0.07	18	0.08	17	0.07	17	0.07	15	0.0660211	13	0.06	12	0.04	10	0.04	9	0.031698	9	0.03	9	0.0309363
			(27)	16	0.07	22	0.09	10	0.04	11	0.05	11	0.05	11	0.05	10	0.0440141	9	0.04	8	0.03	6	0.02	6	0.021132	6	0.02	6	0.0206242
			(28)	8	0.03	12	0.05	2	0.01	2	0.01	3	0.01	2	0.01	2	0.00880282	3	0.01	3	0.01	3	0.01	3	0.010566	3	0.01	3	0.0103121
			(29)	6	0.03	8	0.03	1	0	1	0	2	0.01	1	0	1	0.00440141	1	0	1	0	1	0	1	0.00352199	1	0	1	0.00343737
			(30)	3	0.01	4	0.02	1	0	1	0	1	0	1	0	1	0.00440141	1	0	1	0	1	0	1	0.00352199	1	0	1	0.00343737
			(31)	3	0.01	3	0.01	1	0	1	0	1	0	1	0	1	0.00440141	1	0	1	0	1	0	1	0.00352199	1	0	1	0.00343737
			(32)	3	0.01	3	0.01	0	0
			(33)	2	0.01	3	0.01	0	0
			(34)	2	0.01	3	0.01	0	0
			(35)	1	0	1	0	0	0
			(36)			1	0	0	0
			(50)					21	0.09	19	0.08	17	0.07	15	0.06	15	0.0660211	13	0.06	14	0.05	13	0.05	13	0.0457859	11	0.04	11	0.0378111
			(51)					110	0.49	91	0.4	90	0.38	83	0.36	78	0.34331	68	0.31	66	0.24	61	0.22	60	0.21132	59	0.21	57	0.19593
			(52)					93	0.41	79	0.35	76	0.32	65	0.28	62	0.272887	53	0.25	49	0.18	46	0.16	43	0.151446	45	0.16	42	0.14437
			(53)					86	0.38	77	0.34	76	0.32	67	0.29	60	0.264085	47	0.22	45	0.16	42	0.15	40	0.14088	39	0.14	39	0.134057
			(54)					85	0.38	76	0.34	76	0.32	69	0.3	62	0.272887	52	0.24	50	0.18	43	0.15	40	0.14088	39	0.14	37	0.127183
			(55)					98	0.44	89	0.39	90	0.38	81	0.35	73	0.321303	65	0.3	60	0.22	52	0.18	49	0.172578	48	0.17	47	0.161556
			(56)					88	0.39	73	0.32	73	0.31	66	0.28	64	0.28169	53	0.25	47	0.17	44	0.16	43	0.151446	41	0.14	40	0.137495
			(57)					76	0.34	65	0.29	65	0.27	58	0.25	53	0.233275	42	0.19	42	0.15	33	0.12	33	0.116226	34	0.12	33	0.113433
			(58)					49	0.22	44	0.19	43	0.18	39	0.17	38	0.167254	33	0.15	30	0.11	28	0.1	29	0.102138	30	0.11	29	0.0996838
			(59)					42	0.19	36	0.16	36	0.15	35	0.15	35	0.154049	30	0.14	29	0.1	29	0.1	28	0.0986159	28	0.1	27	0.092809
			(60)					19	0.08	17	0.08	17	0.07	16	0.07	16	0.0704225	13	0.06	11	0.04	11	0.04	8	0.028176	8	0.03	8	0.027499
			(61)					13	0.06	11	0.05	11	0.05	11	0.05	11	0.0484155	10	0.05	10	0.04	8	0.03	7	0.024654	7	0.02	7	0.0240616
			(62)					9	0.04	8	0.04	8	0.03	8	0.03	8	0.0352113	8	0.04	8	0.03	8	0.03	7	0.024654	7	0.02	7	0.0240616
			(63)					7	0.03	6	0.03	6	0.03	6	0.03	6	0.0264085	6	0.03	7	0.03	7	0.02	7	0.024654	7	0.02	7	0.0240616
			(64)					2	0.01	2	0.01	2	0.01	2	0.01	2	0.00880282	2	0.01	2	0.01	2	0.01	2	0.00704399	2	0.01	2	0.00687474
			(65)					2	0.01	2	0.01	2	0.01	2	0.01	2	0.00880282	2	0.01	2	0.01	2	0.01	2	0.00704399	2	0.01	2	0.00687474
			(101)							1052	4.66	1010	4.26	951	4.1	870	3.82923	773	3.58	713	2.57	676	2.39	648	2.28225	620	2.17	615	2.11398
			(102)							480	2.12	461	1.94	440	1.9	409	1.80018	360	1.67	339	1.22	315	1.11	297	1.04603	288	1.01	285	0.979651
			(103)							231	1.02	218	0.92	209	0.9	188	0.827465	173	0.8	159	0.57	150	0.53	140	0.493079	132	0.46	130	0.446858
			(104)							108	0.48	102	0.43	97	0.42	83	0.365317	74	0.34	71	0.26	62	0.22	60	0.21132	58	0.2	56	0.192493
			(105)							57	0.25	57	0.24	53	0.23	45	0.198063	40	0.19	39	0.14	32	0.11	30	0.10566	27	0.09	28	0.0962464
			(106)							34	0.15	33	0.14	31	0.13	29	0.127641	26	0.12	24	0.09	17	0.06	18	0.0633959	17	0.06	17	0.0584353
			(107)							23	0.1	24	0.1	23	0.1	22	0.096831	22	0.1	19	0.07	15	0.05	14	0.0493079	15	0.05	15	0.0515606
			(108)							10	0.04	11	0.05	11	0.05	11	0.0484155	11	0.05	10	0.04	9	0.03	8	0.028176	8	0.03	8	0.027499
			(109)							6	0.03	7	0.03	7	0.03	7	0.0308099	7	0.03	6	0.02	5	0.02	4	0.014088	4	0.01	4	0.0137495
			(110)							4	0.02	5	0.02	5	0.02	5	0.022007	5	0.02	4	0.01	4	0.01	3	0.010566	3	0.01	3	0.0103121
			(111)							3	0.01	3	0.01	3	0.01	3	0.0132042	3	0.01	2	0.01	2	0.01	2	0.00704399	2	0.01	2	0.00687474
			(112)							3	0.01	3	0.01	3	0.01	3	0.0132042	3	0.01	2	0.01	2	0.01	2	0.00704399	2	0.01	2	0.00687474
			(113)							2	0.01	2	0.01	2	0.01	2	0.00880282	2	0.01	1	0	1	0	1	0.00352199	1	0	1	0.00343737
			(114)							1	0	1	0	1	0	1	0.00440141	1	0	1	0	1	0	1	0.00352199	2	0.01
			(201)									915	3.86	915	3.94	834	3.67077	732	3.39	676	2.43	632	2.23	597	2.10263	574	2.01	557	1.91462
			(202)									402	1.7	412	1.77	362	1.59331	317	1.47	298	1.07	283	1	274	0.965027	259	0.91	256	0.879967
			(203)									169	0.71	178	0.77	160	0.704225	138	0.64	134	0.48	125	0.44	122	0.429683	109	0.38	107	0.367799
			(204)									83	0.35	80	0.34	69	0.303697	60	0.28	59	0.21	55	0.19	52	0.183144	48	0.17	49	0.168431
			(205)									41	0.17	38	0.16	34	0.149648	29	0.13	27	0.1	26	0.09	24	0.0845279	21	0.07	22	0.0756222
			(206)									23	0.1	24	0.1	22	0.096831	17	0.08	17	0.06	12	0.04	12	0.0422639	13	0.05	12	0.0412485
			(207)									13	0.05	13	0.06	12	0.0528169	10	0.05	9	0.03	8	0.03	9	0.031698	6	0.02	6	0.0206242
			(208)									8	0.03	7	0.03	7	0.0308099	5	0.02	5	0.02	4	0.01	4	0.014088	5	0.02	5	0.0171869
			(209)									5	0.02	5	0.02	5	0.022007	3	0.01	3	0.01	2	0.01	2	0.00704399	2	0.01	2	0.00687474
			(210)									5	0.02	5	0.02	4	0.0176056	3	0.01	2	0.01	2	0.01	2	0.00704399	1	0	1	0.00343737
			(211)									1	0	2	0.01	2	0.00880282	1	0	1	0	1	0	1	0.00352199
			(212)									1	0	2	0.01	2	0.00880282	1	0	1	0	1	0	1	0.00352199	1	0	1	0.00343737
			(213)									1	0	1	0	1	0.00440141	0	0
			(214)									1	0	1	0	1	0.00440141	0	0
			(301)											691	2.98	698	3.07218	622	2.88	575	2.07	543	1.92	521	1.83496	483	1.69	476	1.63619
			(302)											290	1.25	289	1.27201	260	1.2	240	0.86	229	0.81	218	0.767795	203	0.71	196	0.673725
			(303)											142	0.61	142	0.625	114	0.53	108	0.39	102	0.36	91	0.320502	90	0.32	87	0.299051
			(304)											67	0.29	65	0.286092	53	0.25	48	0.17	46	0.16	40	0.14088	42	0.15	40	0.137495
			(305)											36	0.16	34	0.149648	32	0.15	30	0.11	30	0.11	30	0.10566	33	0.12	30	0.103121
			(306)											18	0.08	19	0.0836268	17	0.08	15	0.05	14	0.05	14	0.0493079	15	0.05	13	0.0446858
			(307)											6	0.03	9	0.0396127	8	0.04	7	0.03	7	0.02	7	0.024654	7	0.02	6	0.0206242
			(308)											3	0.01	5	0.022007	5	0.02	4	0.01	4	0.01	4	0.014088	4	0.01	3	0.0103121
			(309)											4	0.02	4	0.0176056	4	0.02	3	0.01	3	0.01	3	0.010566	3	0.01	2	0.00687474
			(310)											4	0.02	2	0.00880282	2	0.01	2	0.01	2	0.01	2	0.00704399	2	0.01	2	0.00687474
			(311)											1	0	1	0.00440141	1	0	1	0	1	0	1	0.00352199	1	0	1	0.00343737
			(312)											1	0	1	0.00440141	1	0	1	0	1	0	1	0.00352199	1	0	1	0.00343737
			(401)													781	3.4375	719	3.33	1860	6.7	1713	6.05	1590	5.59997	1523	5.33	1494	5.13543
			(402)													341	1.50088	324	1.5	1329	4.78	1214	4.29	1130	3.97985	1083	3.79	1070	3.67799
			(403)													145	0.638204	137	0.63	948	3.41	870	3.07	819	2.88451	782	2.74	771	2.65021
			(404)													71	0.3125	68	0.31	729	2.62	668	2.36	635	2.23647	616	2.16	609	2.09336
			(405)													38	0.167254	39	0.18	544	1.96	501	1.77	485	1.70817	465	1.63	461	1.58463
			(406)													17	0.0748239	19	0.09	394	1.42	361	1.28	349	1.22918	328	1.15	321	1.1034
			(407)													9	0.0396127	10	0.05	277	1	258	0.91	245	0.862889	229	0.8	234	0.804345
			(408)													3	0.0132042	3	0.01	213	0.77	201	0.71	202	0.711443	188	0.66	186	0.639351
			(409)													1	0.00440141	2	0.01	145	0.52	139	0.49	141	0.496601	129	0.45	130	0.446858
			(410)													1	0.00440141	2	0.01	104	0.37	98	0.35	104	0.366287	94	0.33	95	0.32655
			(411)																	64	0.23	63	0.22	61	0.214842	57	0.2	58	0.199368
			(412)																	40	0.14	40	0.14	39	0.137358	32	0.11	34	0.116871
			(413)																	26	0.09	25	0.09	27	0.0950939	22	0.08	24	0.0824969
			(414)																	18	0.06	17	0.06	17	0.0598739	16	0.06	16	0.0549979
			(415)																	9	0.03	10	0.04	9	0.031698	9	0.03	9	0.0309363
			(416)																	7	0.03	8	0.03	8	0.028176	8	0.03	8	0.027499
			(417)																	7	0.03	8	0.03	8	0.028176	8	0.03	8	0.027499
			(418)																	6	0.02	7	0.02	7	0.024654	7	0.02	7	0.0240616
			(419)																	2	0.01	3	0.01	3	0.010566	3	0.01	3	0.0103121
			(420)																	2	0.01	3	0.01	3	0.010566	3	0.01	3	0.0103121
			(421)																	1	0	2	0.01	2	0.00704399	2	0.01	2	0.00687474
			(422)																	1	0	2	0.01	2	0.00704399	2	0.01	2	0.00687474
			(423)																	1	0	2	0.01	2	0.00704399	2	0.01	2	0.00687474
			(424)																	1	0	2	0.01	2	0.00704399	2	0.01	2	0.00687474
			(425)
			(426)																	1	0	2	0.01	2	0.00704399	2	0.01	2	0.00687474
			(427)																	1	0	2	0.01	2	0.00704399	2	0.01	2	0.00687474
			(428)																	1	0	1	0	1	0.00352199	1	0	1	0.00343737
			(429)																	1	0	1	0	1	0.00352199	1	0	1	0.00343737
			(430)																	1	0	1	0	1	0.00352199	1	0	1	0.00343737
			(431)																	1	0	1	0	1	0.00352199	1	0	1	0.00343737
			(432)																	1	0	1	0	1	0.00352199	1	0	1	0.00343737
			(433)																	1	0	1	0	1	0.00352199	1	0	1	0.00343737
			(434)																	1	0	1	0	1	0.00352199	1	0	1	0.00343737
			(435)																	1	0	1	0	1	0.00352199	1	0	1	0.00343737
			(436)																	1	0	1	0	1	0.00352199	1	0	1	0.00343737
			(437)																	1	0	1	0
			(438)																	1	0	1	0
			(439)																	1	0	1	0	1	0.00352199	1	0	1	0.00343737
			(440)																	1	0	1	0	1	0.00352199	1	0	1	0.00343737
			(441)																	1	0	1	0	1	0.00352199	1	0	1	0.00343737
			(442)																	1	0	1	0	1	0.00352199	1	0	1	0.00343737
			(443)																	1	0	1	0	1	0.00352199	1	0	1	0.00343737
			(444)																	1	0	1	0	1	0.00352199	1	0	1	0.00343737
			(445)																	1	0	1	0	1	0.00352199	1	0	1	0.00343737
			(446)																					1	0.00352199	1	0	1	0.00343737
			(447)																	1	0	1	0
			(501)															764	3.54	862	3.1	811	2.87	767	2.70137	733	2.57	723	2.48522
			(502)															365	1.69	430	1.55	409	1.45	391	1.3771	367	1.28	351	1.20652
			(503)															174	0.81	218	0.78	207	0.73	198	0.697355	188	0.66	180	0.618727
			(504)															87	0.4	118	0.42	118	0.42	112	0.394463	101	0.35	100	0.343737
			(505)															50	0.23	64	0.23	64	0.23	63	0.221886	57	0.2	56	0.192493
			(506)															20	0.09	29	0.1	29	0.1	28	0.0986159	24	0.08	23	0.0790595
			(507)															11	0.05	17	0.06	17	0.06	16	0.0563519	13	0.05	13	0.0446858
			(508)															8	0.04	11	0.04	11	0.04	12	0.0422639	9	0.03	9	0.0309363
			(509)															6	0.03	9	0.03	9	0.03	11	0.0387419	5	0.02	5	0.0171869
			(510)															4	0.02	8	0.03	8	0.03	9	0.031698	4	0.01	4	0.0137495
			(511)															2	0.01	5	0.02	5	0.02	6	0.021132	3	0.01	3	0.0103121
			(512)															1	0	4	0.01	4	0.01	5	0.01761	4	0.01	4	0.0137495
			(513)																	2	0.01	2	0.01	3	0.010566	2	0.01	2	0.00687474
			(514)																	2	0.01	2	0.01	3	0.010566	2	0.01	2	0.00687474
			(515)																	2	0.01	2	0.01	3	0.010566	2	0.01	2	0.00687474
			(516)																	2	0.01	2	0.01	3	0.010566	2	0.01	2	0.00687474
			(517)																	2	0.01	2	0.01	3	0.010566	2	0.01	2	0.00687474
			(518)																	1	0	1	0	2	0.00704399	1	0	1	0.00343737
			(519)																	1	0	1	0	2	0.00704399	1	0	1	0.00343737
			(520)																	1	0	1	0	2	0.00704399	1	0	1	0.00343737
			(521)																	1	0	1	0	2	0.00704399	1	0	1	0.00343737
			(522)																	1	0	1	0	2	0.00704399	1	0	1	0.00343737
			(601)																	880	3.17	846	2.99	793	2.79294	758	2.65	735	2.52647
			(602)																	434	1.56	415	1.47	395	1.39119	381	1.33	370	1.27183
			(603)																	189	0.68	183	0.65	174	0.612827	172	0.6	167	0.574041
			(604)																	96	0.35	95	0.34	86	0.302892	85	0.3	85	0.292177
			(605)																	57	0.21	57	0.2	50	0.1761	48	0.17	48	0.164994
			(606)																	33	0.12	33	0.12	29	0.102138	30	0.11	31	0.106559
			(607)																	19	0.07	20	0.07	20	0.0704399	19	0.07	19	0.0653101
			(608)																	11	0.04	12	0.04	12	0.0422639	11	0.04	11	0.0378111
			(609)																	6	0.02	7	0.02	7	0.024654	7	0.02	7	0.0240616
			(610)																	3	0.01	3	0.01	2	0.00704399	2	0.01	2	0.00687474
			(611)																	2	0.01	2	0.01	1	0.00352199	1	0	1	0.00343737
			(612)																	1	0	1	0
			(701)																			1201	4.24	1176	4.14187	1127	3.95	1106	3.80173
			(702)																			557	1.97	548	1.93005	523	1.83	517	1.77712
			(703)																			283	1	282	0.993203	269	0.94	266	0.914341
			(704)																			143	0.51	144	0.507167	134	0.47	128	0.439984
			(705)																			70	0.25	69	0.243018	64	0.22	64	0.219992
			(706)																			33	0.12	32	0.112704	30	0.11	29	0.0996838
			(707)																			19	0.07	18	0.0633959	17	0.06	17	0.0584353
			(708)																			11	0.04	10	0.0352199	10	0.04	10	0.0343737
			(709)																			8	0.03	7	0.024654	7	0.02	7	0.0240616
			(710)																			5	0.02	4	0.014088	4	0.01	4	0.0137495
			(711)																			2	0.01	2	0.00704399	2	0.01	2	0.00687474
			(712)																			2	0.01	2	0.00704399	2	0.01	2	0.00687474
			(713)																			1	0	1	0.00352199	1	0	1	0.00343737
			(714)																			1	0	1	0.00352199	1	0	1	0.00343737
			(715)																			1	0	1	0.00352199	1	0	1	0.00343737
			(801)																					787	2.77181	764	2.67	752	2.5849
			(802)																					321	1.13056	309	1.08	304	1.04496
			(803)																					131	0.461381	130	0.46	129	0.443421
			(804)																					75	0.26415	72	0.25	74	0.254365
			(805)																					45	0.15849	42	0.15	43	0.147807
			(806)																					24	0.0845279	22	0.08	22	0.0756222
			(807)																					15	0.0528299	15	0.05	15	0.0515606
			(808)																					5	0.01761	5	0.02	5	0.0171869
			(809)																					2	0.00704399	2	0.01	2	0.00687474
			(810)																					1	0.00352199	1	0	1	0.00343737
			(811)																					1	0.00352199	1	0	1	0.00343737
			(812)																					1	0.00352199	1	0	1	0.00343737
			(813)																					1	0.00352199	1	0	1	0.00343737
			(814)																					1	0.00352199	1	0	1	0.00343737
			(815)																					1	0.00352199	1	0	1	0.00343737
			(816)																					1	0.00352199	1	0	1	0.00343737
			(817)																					1	0.00352199	1	0	1	0.00343737
			(818)																					1	0.00352199	1	0	1	0.00343737
			(819)																					1	0.00352199	1	0	1	0.00343737
			(821)																					1	0.00352199	1	0	1	0.00343737
			(822)																					1	0.00352199	1	0	1	0.00343737
			(825)																					1	0.00352199	1	0	1	0.00343737
			(826)																					1	0.00352199	1	0	1	0.00343737
			(827)																					1	0.00352199	1	0	1	0.00343737
			901			3	0.01																			753	2.64	755	2.59522
			902																							315	1.1	318	1.09308
			903																							131	0.46	133	0.45717
			904																							75	0.26	75	0.257803
			905																							43	0.15	43	0.147807
			906																							27	0.09	27	0.092809
			907																							23	0.08	24	0.0824969
			908																							16	0.06	17	0.0584353
			909																							12	0.04	13	0.0446858
			910																							9	0.03	10	0.0343737
			911																							3	0.01	3	0.0103121
			912																							4	0.01	4	0.0137495
			913																							1	0	1	0.00343737
			914																									1	0.00343737
			915																									1	0.00343737
			916																									1	0.00343737
			917																									1	0.00343737
			(1001)																									593	2.03836
			(1002)																									232	0.79747
			(1003)																									97	0.333425
			(1004)																									47	0.161556
			(1005)																									23	0.0790595
			(1006)																									14	0.0481232
			(1007)																									8	0.027499
			(1008)																									5	0.0171869
			(1009)																									4	0.0137495
			(1010)																									2	0.00687474
			(1011)																									1	0.00343737
			(1012)																									1	0.00343737
			(1013)																									1	0.00343737
			(-9) 모름/무응답
가입가구원번호		PID	(1)	7789	33.5	7991	33.34	7355	32.73	7259	32.1237	7536	31.7881	7331	31.5787	6895	30.3477	6582	30.47	8569	30.84	8594	30.37	8505	29.9546	8595	30.09	8612	29.6026
			(2)	7202	30.97	7389	30.83	7010	31.19	7048	31.19	7353	31.0162	7158	30.8335	6812	29.9824	6509	30.13	8438	30.37	8687	30.7	8716	30.6977	8924	31.24	9078	31.2045
			(3)	4216	18.13	4326	18.05	4023	17.9	4023	17.8032	4209	17.7542	4109	17.6998	4049	17.8213	3677	17.02	4483	16.14	4606	16.28	4610	16.2364	4638	16.24	4693	16.1316
			(4)	2809	12.08	2890	12.06	2759	12.28	2846	12.5946	2971	12.5322	2971	12.7978	2931	12.9005	2762	12.79	3399	12.23	3514	12.42	3514	12.3763	3522	12.33	3634	12.4914
			(5)	512	2.2	542	2.26	547	2.43	616	2.72603	670	2.82617	744	3.20482	795	3.49912	783	3.62	924	3.33	1051	3.71	1111	3.91294	1162	4.07	1226	4.21422
			(6)	85	0.37	90	0.38	97	0.43	130	0.58	138	0.58	168	0.72	210	0.924296	232	1.07	269	0.97	361	1.28	389	1.37006	408	1.43	438	1.50557
			(7)	19	0.08	22	0.09	30	0.13	43	0.19	45	0.19	59	0.25	77	0.338908	84	0.39	111	0.4	153	0.54	176	0.619871	184	0.64	207	0.711536
			(8)	4	0.02	4	0.02	6	0.03	8	0.04	8	0.03	9	0.04	18	0.0792254	28	0.13	41	0.15	60	0.21	75	0.26415	80	0.28	101	0.347174
			(9)	2	0.01	2	0.01	2	0.01	3	0.01	4	0.02	5	0.02	6	0.0264085	9	0.04	17	0.06	28	0.1	37	0.130314	42	0.15	51	0.175306
			(10)											2	0.01	2	0.00880282	6	0.03	7	0.03	11	0.04	16	0.0563519	22	0.08	27	0.092809
			(11)											1	0	1	0.00440141	1	0	4	0.01	5	0.02	10	0.0352199	11	0.04	15	0.0515606
			(12)																	1	0	1	0	2	0.00704399	2	0.01	3	0.0103121
			(13)																					1	0.00352199	1	0	1	0.00343737
			(14)																					1	0.00352199	1	0	1	0.00343737
			(15)																							1	0	1	0.00343737
			(17)																									1	0.00343737
			(55) 부부가입	267	1.15	274	1.14	281	1.25	288	1.27	309	1.3	309	1.33	303	1.33363	296	1.37	354	1.27	363	1.28	354	1.24679	340	1.19	342	1.17558
			(66) 가족가입	262	1.13	285	1.19	286	1.27	309	1.37	344	1.45	325	1.4	307	1.35123	279	1.29	325	1.17	299	1.06	270	0.950939	264	0.92	261	0.897154
			(77) 기타공동(태아보험)	81	0.35	109	0.45	72	0.32	22	0.1	22	0.09	24	0.1	14	0.0616197	10	0.05	21	0.08	25	0.09	13	0.0457859	10	0.04	8	0.027499
			(-1) 해당사항없음													300	1.32042	343	1.59	818	2.94	542	1.92	593	2.08854	356	1.25	392	1.34745	"E1_1에서 (4)로 응답한 경우 또는 E0에서 (4)로 응답한 경우"
			(-9) 모름/무응답	5	0.02	42	0.18	5	0.02	2	0.01	98	0.41
가구원고유번호		PIDWON	유효	23253	100	23966	100	22473	100	22597	100	23707	100	23215	100	22720	100	21601	100	27781	100	28300	100	28393	100	28563	100	29092	100	PIDWON= HHIDWON+PID
가구원식별번호		HPID	유효	23253	100	23966	100	22473	100	22597	100	23707	100	23215	100	22720	100	21601	100	27781	100	28300	100	28393	100	28563	100	29092	100	HPID=HHID+PID ※주의:가구원의 공동가입한 보험의 경우 가구원 아이디 생성 시 주의요함
공동가입가구원(1)		PID1	유효							617	2.73045	663	2.79664	23215	100	624	2.74648	585	2.71	700	2.52	687	2.43	637	2.24351	614	2.14963	611	2.10023
			(-9) 모름/무응답							4	0.02	110	0.46																0
			(-1) 해당사항없음							21976	97.25	22934	96.74			22096	97.2535	21016	97.29	27081	97.48	27613	97.57	27756	97.7565	27949	97.8504	28481	97.8998
공동가입가구원(2)		PID2	유효							594	2.62867	641	2.70384	632	2.72	610	2.68486	575	2.66	679	2.44	670	2.36	629	2.21533	606	2.12163	603	2.07273
			(-9) 모름/무응답							4	0.02	110	0.46																0
			(-1) 해당사항없음							21999	97.35	22956	96.83	22583	97.28	22110	97.3151	21026	97.34	27102	97.56	27630	97.63	27764	97.7847	27957	97.88	28489	97.9273
공동가입가구원(3)		PID3	유효							241	1.06651	251	1.05876	250	1.08	230	1.01232	213	0.99	237	0.85	229	0.81	198	0.697355	206	0.721213	198	0.680599
			(-9) 모름/무응답							4	0.02	110	0.46																0
			(-1) 해당사항없음							22352	98.92	23346	98.48	22965	98.92	22490	98.9877	21388	99.01	27544	99.15	28071	99.19	28195	99.3026	28357	99.51	28894	99.3194
공동가입가구원(4)		PID4	유효							164	0.72576	164	0.691779	148	0.64	129	0.567782	122	0.56	133	0.48	143	0.51	134	0.471947	140	0.490145	127	0.436546
			(-9) 모름/무응답							4	0.02	110	0.46																0
			(-1) 해당사항없음							22429	99.26	23433	98.84	23067	99.36	22591	99.4322	21479	99.44	27648	99.52	28157	99.49	28259	99.5281	28423	99.51	28965	99.5635
공동가입가구원(5)		PID5	유효							23	0.101783	22	0.0927996	17	0.07	16	0.0704225	13	0.06	12	0.04	22	0.08	27	0.0950939	29	0.10153	25	0.0859343
			(-9) 모름/무응답							4	0.02	110	0.46																0
			(-1) 해당사항없음							22570	99.88	23575	99.44	23198	99.93	22704	99.9296	21588	99.94	27769	99.96	28278	99.92	28366	99.9049	28534	99.9	29067	99.9141
공동가입가구원(6)		PID6	유효							2	0.00885073	1	0.00421816	2	0.01	2	0.00880282	2	0.01	2	0.01	3	0.01	2	0.00704399	4	0.01	1	0.00343737
			(-9) 모름/무응답							4	0.02	110	0.46																0
			(-1) 해당사항없음							22591	99.97	23596	99.53	23213	99.99	22718	99.9912	21599	99.99	27779	99.99	28297	99.99	28391	99.993	28559	99.99	29091	99.9966
신규유무		E0	(1) 변동없음							20584	91.09	22023	92.9	21952	94.56	21008	92.4648	19762	91.49	25232	90.82	25420	89.82	26380	92.9102	26793	93.8	27672	95.1189	2010년 상·하반기 조사에만 해당
			(2) 신규							1198	5.3	927	3.91	880	3.79	840	3.69718	1097	5.08	954	3.43	1128	3.99	717	2.52527	753	2.64	613	2.10711
			(3) 누락							814	3.6	755	3.18	381	1.64	566	2.4912	394	1.82	777	2.8	1210	4.28	703	2.47596	659	2.31	401	1.37839
			(4) 삭제							1	0	1	0	0	0	301	1.32482	343	1.59	818	2.94	542	1.92	593	2.08854	356	1.25	392	1.34745
			(5) 복귀가구원의 보험									1	0	2	0.01	5	0.022007	5	0.02							2	0.01	14	0.0481232
계약변경		E1_1	(1) 유지	21823	93.85	22215	92.69																							2008년 상·하반기 조사에만 해당 2009년 이후 조사에는 E1_2, E1_3에 해당함
			(2) 갱신	41	0.18	34	0.14
			(3) 신규	936	4.03	761	3.18
			(4) 해약																											해당보험은 민간보험영역 설문종료 이후 (-1)코드
			(5) 완납	389	1.67	457	1.91
			(6) 기타_실효	24	0.1	35	0.15
			(7) 기타_납입면제	23	0.1	17	0.07
			(8) 이전 조사에서 누락된 보험			421	1.76																							2008 하반기 조사에만 해당하는 보기문항
			(9) 사망			6	0.03
			(-9) 모름/무응답	17	0.07	20	0.08
이전조사와 수정유무		E1_2	(0) 이전조사와 동일보험					20103	89.45																					2009년 조사에만 해당 2008년 하반기 이전 조사에는 E1_1, 2010년 상반기 이후 조사에는 E1_3에 해당함
			(1)신규					1172	5.22
			(2)갱신					71	0.32
			(31)누락					1065	4.74
			(33)해약하려던 보험 다시 부활					61	0.27
			(-9) 모름/무응답					1	0
계약변경		E1_3	(0) 변동없음							20289	89.79	21789	91.91	21867	94.19	20839	91.721	19963	92.42	25589	92.11	25075	88.6	26312	92.6707	26447	92.59	27258	93.6959	2010년 상반기 이후 조사에만 해당 2009년 이전 조사에는 E1_1, E1_2에 해당함
			(1) 이전결과수정							1255	5.55	895	3.78	521	2.24	734	3.23063	548	2.54	740	2.66	1122	3.96	572	2.01458	641	2.24	517	1.77712
			(2) 갱신, UPDATE							101	0.45	79	0.33	51	0.22	84	0.369718	132	0.61	90	0.32	105	0.37	105	0.369809	123	0.43	191	0.656538
			(3) 해약							735	3.25	774	3.26	639	2.75	603	2.65405	519	2.4	416	1.5	912	3.22	568	2.00049	652	2.28	490	1.68431	2010년 상·하반기 조사: 해당보험은 민간보험영역 설문종료 이후 (-1)코드
			(4) 보장기간 완료							200	0.89	151	0.64	110	0.47	147	0.647007	90	0.42	99	0.36	521	1.84	214	0.753707	337	1.18	227	0.780283
			(5) 실효부활							4	0.02	6	0.03	13	0.06	3	0.0132042	0	0	5	0.02	11	0.04	3	0.010566	3	0.01	10	0.0343737
			(6) 기타							12	0.05	12	0.05	14	0.06	9	0.0396127	6	0.03	24	0.09	12	0.04	26	0.0915719	4	0.01	7	0.0240616
			(-1) 해당사항없음							1	0	1	0	0	0	301	1.32482	343	1.59	818	2.94	542	1.92	593	2.08854	356	1.25	392	1.34745
신규가입이유	귀하의 가구에서 민간의료보험에 (추가로) 가입하신 가장 주된 이유는 무엇입니까?	D5_1	(1) 국민건강보험의 서비스 보장이 부족하다고 판단해서											90	0.39	88	0.387324	97	0.45	110	0.4	94	0.33	76	0.267672	89	0.31	61	0.20968	신규 가입한 민간의료보험의 경우 2011년 이후 조사에만 해당 2009년 이전 조사에는 "HPH"의 D5에 해당함(가구단위의 질문이 보험단위의 질문으로 변경됨)
			(2) 불의의 질병 및 사고로 인한 가계의 경제적 부담을 경감하기 위해서											676	2.91	682	3.00176	909	4.21	730	2.63	877	3.1	567	1.99697	572	2	470	1.61556
			(3) 본인의 건강상태가 좋지 않다고 생각해서											6	0.03	12	0.0528169	10	0.05	12	0.04	18	0.06	6	0.021132	10	0.04	6	0.0206242
			(4) 고급 의료서비스를 받기 위해											59	0.25	52	0.228873	52	0.24	35	0.13	49	0.17	42	0.147924	34	0.12	35	0.120308
			(5) 보험설계사의 권유에 못 이겨서											44	0.19	25	0.110035	23	0.11	37	0.13	34	0.12	19	0.0669179	39	0.14	36	0.123745
			(6) 기타											5	0.02	6	0.0264085	5	0.02	12	0.04	8	0.03	7	0.024654	8	0.03	5	0.0171869
			(-1)해당사항없음											22335	96.21	21855	96.1928	20504	94.92	26827	96.57	27172	96.01	27676	97.4747	27810	97.36	28479	97.8929
			(-9) 모름/무응답															1	0	18	0.06	48	0.17			1	0
해약이유	귀하의 가구에서 가입한 민간의료보험을 해약하셨다면, 가장 주된 사유는 무엇입니까?	D11_1	(1) 보험료가 가계에 부담이 되어서											232	1	238	1.04754	158	0.73	143	0.51	341	1.2	236	0.831191	210	0.74	169	0.580916	해약한 민간의료보험의 경우 2011년 이후 조사에만 해당 2009년 이전 조사에는 "HPH"의 D11에 해당함(가구단위의 질문이 보험단위의 질문으로 변경됨)
			(2) 수령한 보험금이 의료비에 큰 도움이 되지 않아서											110	0.47	57	0.25088	56	0.26	44	0.16	131	0.46	81	0.285282	61	0.21	35	0.120308
			(3) 본인의 의료이용이 많지 않아서											31	0.13	13	0.0572183	15	0.07	20	0.07	47	0.17	19	0.0669179	23	0.08	24	0.0824969
			(4) 보험에서 급여하는 질환이 너무 협소하여서											185	0.8	216	0.950704	206	0.95	149	0.54	255	0.9	132	0.464903	215	0.75	117	0.402172
			(5) 높은 보험료에 비해 수령하는 보험금이 적어서											43	0.19	56	0.246479	49	0.23	40	0.14	86	0.3	66	0.232452	112	0.39	90	0.309363
			(6) 국민건강보험이 확대되어 민간의료보험이 더 이상 필요 없어서													4	0.0176056		0	5	0.02	2	0.01	1	0.00352199	4	0.01	2	0.00687474
			(7) 기타											41	0.18	19	0.0836268	35	0.16	13	0.05	49	0.17	24	0.0845279	27	0.09	52	0.178743
			(-1) 해당사항없음											22573	97.23	22117	97.346	21082	97.6	27365	98.5	27388	96.78	27825	97.9995	27911	97.72	28602	98.3157
			(-9) 모름/무응답																	2	0.01	1	0	9	0.031698			1	0.00343737
주계약의 보험형태		E2	(1) 일반질병보험	11105	47.76	11500	47.98	10927	48.62	11198	49.56	11538	48.67	11301	48.68	10947	48.1822	10590	49.03	13371	48.13	13803	48.77	13793	48.5789	14007	49.04	14293	49.1303
			(2) 암보험	3969	17.07	3990	16.65	3576	15.91	3467	15.34	3570	15.06	3433	14.79	3300	14.5246	3133	14.5	4121	14.83	4284	15.14	4334	15.2643	4434	15.52	4560	15.6744
			(3) 상해보험	4086	17.57	4274	17.83	4039	17.97	4149	18.36	4656	19.64	4672	20.12	4457	19.6171	4119	19.07	5020	18.07	5052	17.85	5036	17.7368	5033	17.62	5066	17.4137
			(4) 간병보험	40	0.17	41	0.17	32	0.14	26	0.12	24	0.1	22	0.09	27	0.118838	33	0.15	60	0.22	92	0.33	107	0.376853	111	0.39	121	0.415922
			(5) 종신,연금 등의 의료관련 특약	3822	16.44	3883	16.2	3676	16.36	3597	15.92	3692	15.57	3634	15.65	3494	15.3785	3152	14.59	4022	14.48	4055	14.33	3996	14.0739	3984	13.95	3937	13.5329
			(6) 기타	134	0.58	148	0.62	167	0.74	152	0.67	94	0.4	65	0.28	88	0.387324	96	0.44	115	0.41	376	1.33	437	1.53911	520	1.82	127	0.436546
			(7) 기타 보험의 의료특약(적금)									118	0.5	88	0.38	106	0.466549	135	0.62	254	0.91	96	0.34	97	0.341634	118	0.41	596	2.04867	2010년 하반기 이후 조사에만 해당하는 보기문항
			(-1) 해당사항없음							1	0	1	0	0	0	301	1.32482	343	1.59	818	2.94	542	1.92	593	2.08854	356	1.25	392	1.34745
			(-9) 모름/무응답	97	0.42	130	0.54	56	0.25	7	0.03	14	0.06	0	0
현재까지 불입기간		E3	(0) 완납					2347	10.44	2741	12.13	2671	11.27			3006	13.2306													2008년 상·하반기 조사에는 해당없는 보기문항
			(1) 1년미만	2256	9.7	3028	12.63	1854	8.25	1583	7.01	2499	10.54			398	1.75176
			(2) 1년이상 ~ 2년미만	2598	11.17	2582	10.77	2330	10.37	2163	9.57	2305	9.72			1319	5.80546
			(3) 2년이상 ~ 3년미만	2876	12.37	2825	11.79	2197	9.78	2278	10.08	2328	9.82			2390	10.5194
			(4) 3년이상 ~4년미만	2738	11.77	2714	11.32	2482	11.04	2277	10.08	2303	9.71			2040	8.97887
			(5) 4년이상 ~ 5년미만	2407	10.35	2388	9.96	2376	10.57	2311	10.23	2350	9.91			1961	8.63116
			(6) 5년 이상													10946	48.1778													2011년 이후 조사에만 해당하는 보기문항
			(6) 5년이상 ~ 10년미만	7542	32.43	7527	31.41	7590	33.77	8034	35.55	7915	33.39
			(7) 10년이상 ~ 15년미만	2249	9.67	2271	9.48	1049	4.67	1048	4.64	1083	4.57
			(8) 15년이상 ~ 20년 미만	227	0.98	233	0.97	115	0.51	94	0.42	96	0.4
			(9) 20년이상	30	0.13	31	0.13	10	0.04	12	0.05	18	0.08
			(-1) 해당사항없음							1	0	1	0			301	1.32482
			(-9) 모름/무응답	330	1.42	367	1.53	123	0.55	55	0.24	138	0.58			359	1.58011
가입연도		E3_1	유효									1836	7.74455	3068	13.2156	4236	18.6444	5247	24.29	12391	44.61	20304	71.77	20432	71.9614	21844	76.4766	22620	77.7533
			(-1) 해당사항없음									775	3.27			301	1.32482	343	1.59	818	2.94	542	1.92	593	2.08854	356	1.25	392	1.34745
			(-9) 모름/무응답									21096	88.99	20147	86.78	18183	80.0308	16011	74.12	14572	52.45	7454	26.34	7368	25.9501	6363	22.28	6080	20.8992
보험형태		E4	(1) 정액형	20939	90.05	21241	88.63	19515	86.84	18895	83.62	19516	82.32	18784	80.91	16521	72.7157	15173	70.24	18664	67.18	18978	67.06	18706	65.8824	18795	65.8	18885	64.9148
			(2) 실손형	2109	9.07	2442	10.19	2875	12.79	3528	15.61	4131	17.43	4431	19.09	2242	9.86796	2169	10.04	2611	9.4	2469	8.72	2498	8.79794	2574	9.01	2660	9.14341
			(3) 혼합형							43	0.19					3656	16.0915	3916	18.13	5688	20.47	6311	22.3	6596	23.2311	6838	23.94	7155	24.5944	2010년 상반기, 2012년 이후 조사에만 해당하는 보기문항
			(-1) 해당사항없음							1	0	1	0	0	0	301	1.32482	343	1.59	818	2.94	542	1.92	593	2.08854	356	1.25	392	1.34745
			(-9) 모름/무응답	205	0.88	283	1.18	83	0.37	130	0.58	59	0.25	0	0
약정서 확인여부		E5	(1) 예	10522	45.25	10509	43.85																							2008년 상·하반기 조사에만 해당
			(2) 아니요	12705	54.64	13355	55.72
			(-1) 해당사항없음
			(-6) 설문대상아님
			(-9) 모름/무응답	26	0.11	102	0.43
주보장내용(1)		E9_1	(7) 기타(정액)													20177	88.8072	19082	88.34	24348	87.64	25282	89.34	25302	89.1135	25636	89.75	26040	89.5091	2012년 이후 조사에만 해당
			(8) 입원의료비(실손)													2155	9.48504	2073	9.6	2526	9.09	2380	8.41	2414	8.5021	2470	8.65	2548	8.75842
			(9) 통원의료비(실손)													10	0.0440141	31	0.14	40	0.14	48	0.17	48	0.169056	65	0.23	70	0.240616
			(10) 기타(실손)													77	0.338908	53	0.25	39	0.14	38	0.13	36	0.126792	36	0.13	42	0.14437
			(-1) 해당사항없음															343	1.59	818	2.94	552	1.95	593	2.08854	356	1.25	392	1.34745
			(-9) 모름/무응답													301	1.32482	19	0.09	10	0.04
주보장내용(2)		E9_2	(7) 기타(정액)													0	0	0	0	0	0	0	0	0	0	0	0	0	0	2012년 이후 조사에만 해당
			(8) 입원의료비(실손)													3628	15.9683	3879	17.96	5651	20.34	6266	22.14	6553	23.0796	6785	23.75	7102	24.4122
			(9) 통원의료비(실손)													2126	9.35739	2048	9.48	2507	9.02	2373	8.39	2399	8.44927	2459	8.61	2522	8.66905
			(10) 기타(실손)													35	0.154049	36	0.17	36	0.13	33	0.12	36	0.126792	49	0.17	54	0.185618
			(-1) 해당사항없음													16931	74.5202	15630	72.36	19577	70.47	19628	69.36	19405	68.3443	19270	67.46	19414	66.7331
			(-9) 모름/무응답															8	0.04	10	0.04
주보장내용(3)		E9_3	(7) 기타(정액)													0	0	0	0	0	0	0	0	0	0	0	0	0	0	2012년 이후 조사에만 해당
			(8) 입원의료비(실손)													0	0	0	0	0	0	0	0	0	0	0	0	0	0
			(9) 통원의료비(실손)													3043	13.3935	3329	15.41	5319	19.15	6048	21.37	6372	22.4422	6631	23.22	6947	23.8794
			(10) 기타(실손)													338	1.48768	114	0.53	106	0.38	120	0.42	142	0.500123	226	0.79	273	0.938402
			(-1) 해당사항없음													19339	85.1188	18150	84.02	22346	80.44	22132	78.2	21879	77.0577	21706	75.99	21872	75.1822
			(-9) 모름/무응답															8	0.04	10	0.04
주보장내용(4)		E9_4	(7) 기타(정액)													0	0	0	0	0	0	0	0	0	0	0	0	0	0	2012년 이후 조사에만 해당
			(8) 입원의료비(실손)													0	0	0	0	0	0	0	0	0	0	0	0	0	0
			(9) 통원의료비(실손)													0	0	0	0	0	0	0	0	0	0	0	0	0	0
			(10) 기타(실손)													1086	4.77993	338	1.56	302	1.09	237	0.84	253	0.891065	277	0.97	319	1.09652
			(-1) 해당사항없음													21634	95.2201	21255	98.4	27469	98.88	28063	99.16	28140	99.1089	28286	99.03	28773	98.9035
			(-9) 모름/무응답															8	0.04	10	0.04
월납입료		E6_0	(0) 금액입력							19554	86.53	20427	86.16	19820	85.38	18991	83.5871	17905	82.89	22962	82.65	23366	82.57	23299	82.059	23589	82.59	23923	82.2322	2010년 상반기 이후 조사에만 해당
			(1) 납입면제							59	0.26	77	0.32	90	0.39	71	0.3125	82	0.38	94	0.34	93	0.33	100	0.352199	118	0.41	148	0.508731
			(2) 완납							2817	12.47	3115	13.14	3305	14.24	3357	14.7755	3271	15.14	3907	14.06	4299	15.19	4401	15.5003	4500	15.75	4629	15.9116
			(-1) 해당사항없음							1	0	1	0	0	0	301	1.32482	343	1.59	818	2.94	542	1.92	593	2.08854	356	1.25	392	1.34745
			(-9) 모름/무응답							166	0.73	87	0.37	0	0
월납입료		E6	유효	20566	88.4445	21140	88.2083	19750	87.8832	19465	86.1398	20314	85.6878	19778	85.1949	18961	83.4551	17884	82.79	22946	82.59	23358	72.33	23293	82.0378	23582	82.5614	23914	82.2013	월 보험료 ( )원
			(7) 납입면제, 완납					43	0.19
			(0) 원	2300	9.89	2384	9.95	2446	10.88	9	0.04	13	0.05			2	0.00880282
			(-1) 해당사항없음							2877	12.73	3193	13.47	3395	14.62	3729	16.4129	3696	17.11	4819	17.35	4934	17.43	5094	17.941	4974	17.41	5169	17.7678
			(-9) 모름/무응답	387	1.66	442	1.84	234	1.04	246	1.09	187	0.79	42	0.19	28	0.123239	21	0.1	16	0.06	8	0.03	6	0.021132	7	0.02	9	0.0309363
보험료 납부 유형		E6_1	(1) 납입중							18957	83.89	19638	82.84	19131	82.41	18579	81.7738	17854	82.65	22480	80.92	22418	79.22	22699	79.9458	22910	80.21	23401	80.4379	2010년 상반기 이후 조사에만 해당
			(2) 연체, 미납							104	0.46	102	0.43	82	0.35	58	0.255282	51	0.24	84	0.3	71	0.25	67	0.235974	61	0.21	51	0.175306
			(-1) 해당사항없음							3521	15.58	3914	16.51	4002	17.24	4083	17.971	3696	17.11	5217	18.78	5811	20.53	5627	19.8183	5592	19.58	5640	19.3868
			(-9) 모름/무응답							15	0.07	53	0.22
특약납입료		E7	유효	1754	7.54311	1753	7.31453	1697	7.55128	1745	7.72226	1938	8.1748	1870	8.05514	1685	7.41637	1504	6.96	1744	6.28	1684	3.83	1636	5.76198	1599	5.59815	1565	5.37949	특약만 월 보험료 ( )원 주계약+재해사망의 경우 제외 종신, 연금 등의 의료관련 특약 보험료
			(7) 납입면제					5	0.02																					2009년 조사에만 해당하는 보기문항
			(0) 원	133	0.57	133	0.55	146	0.65	67	0.3	103	0.43	46	0.2	36	0.158451	50	0.23	48	0.17	8	0.03	8	0.028176	2	0.01	5	0.0171869
			(-1) 해당사항없음	19430	83.56	20086	83.81	18784	83.58	19108	84.56	19901	83.95	19719	84.94	19350	85.1673	18577	86	23939	86.17	24494	86.55	24658	86.8453	24859	87.03	25465	87.5327
			(-9) 모름/무응답	1936	8.33	1994	8.32	1841	8.19	1677	7.42	1765	7.45	1580	6.81	1649	7.25792	1470	6.81	2050	7.38	2114	7.47	2091	7.36449	2103	7.36	2057	7.07067
청구여부		D12_1	(1) 예							1051	4.65	1005	4.24	801	3.45	780	3.4331	1088	5.04	1379	4.96	1311	4.63	1347	4.74413	1425	4.99	1614	5.54792	2010년 상반기 이후 조사에만 해당 2009년 이전 조사에는 "PHI"의 D12에 해당함 (가구단위의 질문이 보험단위의 질문으로 변경됨)
			(2) 아니오							21545	95.34	22701	95.76	22414	96.55	21639	95.2421	20155	93.31	25583	92.09	26447	93.45	26453	93.1673	26782	93.76	27086	93.1046
			(-1) 해당사항없음							1	0	1	0	0	0	301	1.32482	351	1.62	818	2.94	542	1.92	593	2.08854	356	1.25	392	1.34745
			(-9) 모름/무응답															7	0.03	1	0
수령여부		D13_1	(1) 예							1028	4.55	840	3.54	760	3.27	739	3.25264	1057	4.89	1331	4.79	1284	4.54	1326	4.67017	1404	4.92	1590	5.46542	민간보험회사에 보험금을 청구한 적이 있는 경우 2010년 상반기 이후 조사에만 해당 2009년 이전 조사에는 "PHI"의 D13에 해당함 (가구단위의 질문이 보험단위의 질문으로 변경됨)
			(2) 아니오							3	0.01	121	0.51	11	0.05	4	0.0176056	12	0.06	6	0.02	10	0.04	11	0.0387419	9	0.03	3	0.0103121
			(3) 대기중							21	0.09	44	0.19	30	0.13	37	0.162852	20	0.09	42	0.15	17	0.06	10	0.0352199	12	0.04	21	0.0721848
			(-1) 해당사항없음							21545	95.34	22702	95.76	22414	96.55	21940	96.5669	20505	94.93	26401	95.03	26989	95.37	27046	95.2559	27138	95.01	27478	94.4521
			(-9) 모름/무응답															7	0.03	1	0
청구거절이유	지급거절 당한 적이 있다면, 그 사유는 무엇이었습니까?	D14_1	(1) 보험대상 서비스 및 질환이 아니라서											11	0.05	4	0.0176056	4	0.02	2	0.01	8	0.03	9	0.031698	9	0.03	3	0.0103121	보험금을 청구하였으나 수령하지 못한 경우 2011년 이후 조사에만 해당 2009년 이전 조사에는 "PHI"의 D141에 해당함(가구단위의 질문이 보험단위의 질문으로 변경됨)
			(2) 고지의무를 위반하여서											0	0	0	0	0	0	0	0	0	0	0	0	0	0	0	0
			(3) 기왕증에 해당하여서(보험가입 전에 존재한 질환이어서)											0	0	0	0	2	0.01	0	0	1	0	0	0	0	0	0	0
			(4) 보험료미납 등으로 보험이 실효상태이어서											0	0	0	0	0	0	1	0	0	0	0	0	0	0	0	0
			(5) 보장기간이 이미 초과되어서											0	0	0	0	0	0	0	0	0	0	0	0	0	0	0	0
			(6) 기타											0	0	0	0	0	0	0	0	1	0	2	0.00704399	0	0	0	0
			(7) 청구절차, 대기 중											0	0	0	0	3	0.01	1	0	0	0	0	0	0	0	0	0
			(-1) 해당사항없음											23204	99.95	22716	99.9824	21584	99.92	27774	99.97	28290	99.96	28382	99.9613	28554	99.97	29089	99.9897
			(-9) 모름/무응답															8	0.04	3	0.01

## Sheet: phr
																														민간보험 청구 및 수령 (PHR)
설문내용	설문세부내용	변수명	보기문항내용	2008 상반기		2008 하반기		2009		2010 상반기		2010 하반기		2011		2012		2013		2014		2015		2016		2017		2018		비고
				빈도	(%)	빈도	(%)	빈도	(%)	빈도	(%)	빈도	(%)	빈도	(%)	빈도	(%)	빈도	(%)	빈도	(%)	빈도	(%)	빈도	(%)	빈도	(%)	빈도	(%)
민간의료보험급여
가구고유번호		HHIDWON	유효	868	100	784	100	891	100	1420	100	1173	100	1235	100	1025	100	1922	100	1950	100	1950	100	1924	100	1914	100	2259	100
가구생성차수		M1	(11) 2008년 상반기	868	100	784	100	888	99.66	1406	99.01	1141	97.27	1204	97.49	972	94.8293	1768	91.99	1367	70.1	1322	67.79	1196	62.1622	1234	64.47	1415	62.6383
			(12) 2008년 하반기					3	0.34	3	0.21	4	0.34	1	0.08			10	0.52	11	0.56	9	0.46	13	0.675676	12	0.63	9	0.398406
			(21) 2009년							5	0.35	9	0.77	7	0.57	8	0.780488	11	0.57	8	0.41	7	0.36	11	0.571726	7	0.37	11	0.486941
			(31) 2010년 상반기							6	0.42	19	1.62	15	1.21	18	1.7561	5	0.26	5	0.26	23	1.18	14	0.727651	18	0.94	20	0.885347
			(32) 2010년 하반기											7	0.57	10	0.97561	23	1.2	15	0.77	27	1.38	23	1.19543	37	1.93	24	1.06242
			(41) 2011년											1	0.08	11	1.07317	13	0.68	31	1.59	32	1.64	24	1.2474	20	1.04	16	0.708278
			(51) 2012년													6	0.585366	11	0.57	492	25.23	477	24.46	584	30.3534	490	25.6	610	27.0031
			(61) 2013년															81	4.21	14	0.72	15	0.77	13	0.675676	32	1.67	38	1.68216
			(71) 2014년																	7	0.36	32	1.64	22	1.14345	18	0.94	37	1.63789
			(81) 2015년																	7	0.36	6	0.31	21	1.09148	19	0.99	39	1.72643
			(91) 2016년																					3	0.155925	21	1.1	20	0.885347
			(101) 2017년																							6	0.31	16	0.708278
			(111) 2018년																									4	0.177069
가구일련번호		M2	(1) 첫번째 분가가구	868	100	784	100	891	100	1420	100	1173	100	1234	99.92	1024	99.9024	1920	99.9	1945	99.74	1946	99.79	1920	99.7921	1907	99.63	2255	99.8229
			(2) 두번째 분가가구											1	0.08	1	0.097561	2	0.1	5	0.26	4	0.21	4	0.2079	7	0.37	4	0.177069
가구식별번호		HHID	유효	868	100	784	100	891	100	1420	100	1173	100	1235	100	1025	100	1922	100	1950	100	1950	100	1924	100	1914	100	1914	84.7278	HHID=HHIDWON+M1+M2
수령한 가구원 번호		PID	(0) 사망가구원
			(1)	243	28	195	24.87	225	25.25	402	28.31	331	28.22	452	36.6	339	33.0732	463	24.09	600	30.77	554	28.41	529	27.4948	488	25.5	631	27.9327
			(2)	261	30.07	276	35.2	338	37.93	490	34.51	427	36.4	441	35.71	360	35.122	616	32.05	715	36.67	741	38	742	38.5655	710	37.1	892	39.4865
			(3)	198	22.81	188	23.98	191	21.44	250	17.61	197	16.79	180	14.57	148	13.6585	245	12.75	307	15.74	290	14.87	329	17.0998	275	14.37	258	11.421
			(4)	130	14.98	99	12.63	114	12.79	212	14.93	140	11.94	113	9.15	133	12.9756	299	15.56	198	10.15	196	10.05	177	9.19958	236	12.33	255	11.2882
			(5)	28	3.23	19	2.42	19	2.13	42	2.96	53	4.52	28	2.27	29	2.82927	267	13.89	70	3.59	83	4.26	75	3.89813	98	5.12	108	4.78088
			(6)	8	0.92	3	0.38	4	0.45	8	0.56	21	1.79	12	0.97	11	1.07317	21	1.09	25	1.28	42	2.15	33	1.71518	54	2.82	47	2.08057
			(7)			4	0.51			13	0.92	2	0.17	7	0.57	5	0.487805	8	0.42	19	0.97	23	1.18	17	0.883576	24	1.25	23	1.01815
			(8)							3	0.2	2	0.17	2	0.16			3	0.16	7	0.36	14	0.72	9	0.467775	8	0.42	20	0.885347
			(9)																	6	0.31	4	0.21	4	0.2079	7	0.37	7	0.309872
			(10)																	2	0.1	1	0.05	7	0.363825	11	0.57	9	0.398406
			(11)																			2	0.1	1	0.0519751	3	0.16	9	0.398406
			(12)																	1	0.05			1	0.0519751
			(-9) 모름/무응답
가구원고유번호		PIDWON	유효	868	100	784	100	891	100	1420	100	1173	100	1235	100	1025	100	1922	100	1950	100	1950	100	1924	100	1914	100	2259	100	PIDWON= HHIDWON+PID
가구원식별번호		HPID	유효	868	100	784	100	891	100	1420	100	1173	100	1235	100	1025	100	1922	100	1950	100	1950	100	1924	100	1914	100	2259	100	HPID=HHID+PID
수령 일련번호		NUM_RC	(1)	519	59.79	507	64.67	533	59.82	670	47.18	571	48.68	493	39.92	515	50.2439	676	35.17	933	47.85	902	46.26	945	49.1164	983	51.36	1133	50.1549
			(2)	171	19.7	164	20.92	206	23.12	313	22.04	247	21.06	224	18.14	204	19.9024	314	16.34	399	20.46	416	21.33	437	22.7131	440	22.99	513	22.7092
			(3)	71	8.18	54	6.89	75	8.42	140	9.86	114	9.72	108	8.74	89	8.68293	161	8.38	176	9.03	199	10.21	198	10.2911	206	10.76	243	10.757
			(4)	38	4.38	26	3.32	30	3.37	77	5.42	57	4.86	66	5.34	45	4.39024	93	4.84	94	4.82	111	5.69	108	5.61331	111	5.8	126	5.57769
			(5)	20	2.3	13	1.66	18	2.02	47	3.31	33	2.81	41	3.32	29	2.82927	53	2.76	58	2.97	68	3.49	61	3.17048	56	2.93	67	2.96591
			(6)	14	1.61	9	1.15	11	1.23	33	2.32	26	2.22	34	2.75	24	2.34146	39	2.03	46	2.36	49	2.51	41	2.13098	37	1.93	47	2.08057
			(7)	8	0.92	6	0.77	8	0.9	21	1.48	22	1.88	28	2.27	16	1.56098	33	1.72	35	1.79	35	1.79	33	1.71518	21	1.1	35	1.54936
			(8)	7	0.81	3	0.38	6	0.67	19	1.34	15	1.28	26	2.11	14	1.36585	26	1.35	24	1.23	25	1.28	20	1.0395	14	0.73	26	1.15095
			(9)	5	0.58	2	0.26	2	0.22	16	1.13	10	0.85	18	1.46	8	0.780488	23	1.2	18	0.92	19	0.97	16	0.831601	10	0.52	22	0.973882
			(10)	5	0.58			2	0.22	12	0.85	10	0.85	17	1.38	6	0.585366	18	0.94	15	0.77	13	0.67	13	0.675676	5	0.26	19	0.84108
			(11)	4	0.46					11	0.77	9	0.77	14	1.13	5	0.487805	16	0.83	14	0.72	10	0.51	11	0.571726	5	0.26	14	0.619743
			(12)	3	0.35					10	0.7	8	0.68	11	0.89	5	0.487805	13	0.68	11	0.56	9	0.46	9	0.467775	5	0.26	6	0.265604
			(13)	1	0.12					6	0.42	6	0.51	9	0.73	4	0.390244	12	0.62	10	0.51	7	0.36	8	0.4158	4	0.21	4	0.177069
			(14)	1	0.12					5	0.35	5	0.43	9	0.73	3	0.292683	10	0.52	10	0.51	6	0.31	4	0.2079	3	0.16	3	0.132802
			(15)	1	0.12					4	0.28	5	0.43	8	0.65	2	0.195122	10	0.52	8	0.41	5	0.26	3	0.155925	3	0.16	1	0.0442674
			(16)							4	0.28	5	0.43	8	0.65	2	0.195122	8	0.42	6	0.31	5	0.26	3	0.155925	2	0.1
			(17)							4	0.28	4	0.34	7	0.57	2	0.195122	7	0.36	6	0.31	5	0.26	2	0.10395	2	0.1
			(18)							3	0.21	3	0.26	4	0.32	2	0.195122	7	0.36	4	0.21	5	0.26	2	0.10395	2	0.1
			(19)							3	0.21	3	0.26	4	0.32	2	0.195122	7	0.36	4	0.21	5	0.26	2	0.10395	2	0.1
			(20)							3	0.21	3	0.26	4	0.32	2	0.195122	7	0.36	4	0.21	5	0.26	2	0.10395	1	0.05
			(21)							3	0.21	3	0.26	4	0.32	2	0.195122	6	0.31	4	0.21	4	0.21	2	0.10395	1	0.05
			(22)							3	0.21	2	0.17	4	0.32	2	0.195122	6	0.31	3	0.15	4	0.21	2	0.10395	1	0.05
			(23)							3	0.21	2	0.17	4	0.32	2	0.195122	6	0.31	3	0.15	4	0.21	1	0.0519751
			(24)							2	0.14	2	0.17	2	0.16	2	0.195122	5	0.26	3	0.15	4	0.21	1	0.0519751
			(25)							2	0.14	2	0.17	2	0.16	2	0.195122	5	0.26	2	0.1	4	0.21
			(26)							2	0.14	2	0.17	2	0.16	2	0.195122	5	0.26	2	0.1	3	0.15
			(27)							2	0.14	2	0.17	2	0.16	1	0.097561	5	0.26	2	0.1	3	0.15
			(28)							2	0.14	1	0.09	2	0.16	1	0.097561	5	0.26	2	0.1	2	0.1
			(29)									1	0.09	2	0.16	1	0.097561	4	0.21	2	0.1	2	0.1
			(30)											2	0.16	1	0.097561	4	0.21	2	0.1	2	0.1
			(31)											2	0.16	1	0.097561	4	0.21	2	0.1	2	0.1
			(32)											1	0.08	1	0.097561	4	0.21	2	0.1	2	0.1
			(33)											1	0.08	1	0.097561	4	0.21	2	0.1	2	0.1
			(34)											1	0.08	1	0.097561	3	0.16	2	0.1	2	0.1
			(35)											1	0.08	1	0.097561	3	0.16	2	0.1	2	0.1
			생략 (36)~(306)											70	5.7	25	2.43902	271	16.64	40	2	9	0.45
보험 구분번호		NUM	(0) 구분번호없는경우	5	0.58																									가입한 민간의료보험의 고유번호 (PHI의 NUM과 동일함)
			(11)	192	22.12	153	19.52	161	18.07	242	17.04	132	11.25	175	14.17	117	11.4146	181	9.42	143	7.33	107	5.49	116	6.02911	126	6.58	107	4.73661
			(12)	127	14.63	127	16.2	116	13.02	183	12.89	167	14.24	227	18.38	157	15.3171	176	9.16	128	6.56	132	6.77	101	5.24948	94	4.91	112	4.95795
			(13)	117	13.48	124	15.82	104	11.67	157	11.06	110	9.38	104	8.42	67	6.53659	103	5.36	77	3.95	94	4.82	75	3.89813	72	3.76	85	3.76273
			(14)	97	11.18	81	10.33	104	11.67	132	9.3	80	6.82	73	5.91	57	5.56098	84	4.37	85	4.36	58	2.97	61	3.17048	79	4.13	79	3.49712
			(15)	59	6.8	93	11.86	79	8.87	119	8.38	107	9.12	74	5.99	43	4.19512	76	3.95	63	3.23	66	3.38	59	3.06653	62	3.24	74	3.27579
			(16)	68	7.83	59	7.53	77	8.64	70	4.93	64	5.46	59	4.78	66	6.43902	79	4.11	65	3.33	48	2.46	44	2.2869	34	1.78	43	1.9035
			(17)	60	6.91	42	5.36	45	5.05	72	5.07	56	4.77	50	4.05	34	3.31707	44	2.29	39	2	38	1.95	35	1.81913	39	2.04	30	1.32802
			(18)	50	5.76	38	4.85	32	3.59	43	3.03	49	4.18	22	1.78	26	2.53659	52	2.71	41	2.1	27	1.38	28	1.4553	23	1.2	49	2.1691
			(19)	36	4.15	22	2.81	22	2.47	34	2.39	25	2.13	13	1.05	17	1.65854	32	1.66	14	0.72	17	0.87	14	0.727651	23	1.2	23	1.01815
			(20)	23	2.65	21	2.68	28	3.14	39	2.75	37	3.15	53	4.29	40	3.90244	15	0.78	13	0.67	11	0.56	11	0.571726	18	0.94	17	0.752545
			(21)	9	1.04	9	1.15	17	1.91	15	1.06	14	1.19	15	1.21	16	1.56098	13	0.68	12	0.62	13	0.67	11	0.571726	11	0.57	8	0.354139
			(22)	8	0.92	5	0.64	12	1.35	17	1.2	12	1.02	5	0.4	5	0.487805	5	0.26	3	0.15			3	0.155925	2	0.1	8	0.354139
			(23)	4	0.46	2	0.26	4	0.45	12	0.85	9	0.77	3	0.24	4	0.390244	4	0.21	6	0.31	4	0.21	3	0.155925	7	0.37	6	0.265604
			(24)	3	0.35	1	0.13	5	0.56	8	0.56	2	0.17	4	0.32	4	0.390244	5	0.26	4	0.21	15	0.77	3	0.155925	4	0.21	3	0.132802
			(25)	4	0.46	2	0.26	3	0.34	4	0.28	2	0.17	1	0.08	4	0.390244	0	0			4	0.21
			(26)	2	0.23			4	0.45	2	0.14	2	0.17	1	0.08			3	0.16			2	0.1	1	0.0519751	5	0.26	1	0.0442674
			(27)			2	0.26					1	0.09	1	0.08	1	0.097561	5	0.26	1	0.05			1	0.0519751	1	0.05
			(28)			1	0.13											1	0.05	1	0.05
			(29)	1	0.12	1	0.13											1	0.05
			(30)			1	0.13
			(31)	1	0.12
			(34)
			(50)					2	0.22	2	0.14					1	0.097561	1	0.05	1	0.05	1	0.05			1	0.05
			(51)					13	1.46	6	0.42	4	0.34	2	0.16			5	0.26	7	0.36	1	0.05	1	0.0519751	4	0.21	4	0.177069
			(52)					9	1.01	5	0.35			1	0.08	1	0.097561	2	0.1	1	0.05	2	0.1	2	0.10395	1	0.05	3	0.132802
			(53)					5	0.56	3	0.21	4	0.34	2	0.16	3	0.292683	2	0.1	2	0.1	7	0.36	3	0.155925	4	0.21	8	0.354139
			(54)					4	0.45	18	1.27	5	0.43	5	0.4	3	0.292683	2	0.1			2	0.1			5	0.26	2	0.0885347
			(55)					10	1.12	5	0.35	2	0.17	2	0.16	3	0.292683	2	0.1	2	0.1			3	0.155925	2	0.1	2	0.0885347
			(56)					4	0.45	2	0.14	1	0.09	4	0.32	4	0.390244	12	0.62	1	0.05	5	0.26	4	0.2079	2	0.1	2	0.0885347
			(57)					5	0.56	1	0.07	2	0.17	1	0.08			1	0.05	47	2.41	4	0.21	14	0.727651	2	0.1	1	0.0442674
			(58)					5	0.56	3	0.21							1	0.05	1	0.05	1	0.05	1	0.0519751	1	0.05
			(59)					5	0.56			2	0.17			2	0.195122	2	0.1					1	0.0519751
			(60)					1	0.11
			(61)																					1	0.0519751
			(101)							131	9.23	63	5.37	94	7.61	65	6.34146	77	4.01	63	3.23	76	3.9	53	2.75468	48	2.51	67	2.96591
			(102)							46	3.24	31	2.64	17	1.38	26	2.53659	23	1.2	33	1.69	26	1.33	44	2.2869	22	1.15	28	1.23949
			(103)							15	1.06	22	1.88	4	0.32	5	0.487805	18	0.94	13	0.67	9	0.46	11	0.571726	7	0.37	21	0.929615
			(104)							10	0.7	7	0.6	2	0.16	3	0.292683	8	0.42	9	0.46	5	0.26	14	0.727651	4	0.21	3	0.132802
			(105)							9	0.63	13	1.11	2	0.16	2	0.195122	2	0.1			1	0.05	3	0.155925			2	0.0885347
			(106)							3	0.21	1	0.09	1	0.08							3	0.15			1	0.05
			(107)							4	0.28											1	0.05
			(108)							3	0.21	2	0.17							1	0.05							1	0.0442674
			(109)							2	0.14							2	0.1
			(110)							1	0.07
			(111)							1	0.07
			(112)							1	0.07															2	0.1
			(201)									110	9.38	84	6.8	57	5.56098	92	4.79	119	6.1	49	2.51	46	2.39085	58	3.03	49	2.1691
			(202)									24	2.05	13	1.05	23	2.2439	24	1.25	14	0.72	25	1.28	23	1.19543	15	0.78	13	0.575476
			(203)									5	0.43	7	0.57	1	0.097561	4	0.21	2	0.1	1	0.05	4	0.2079	3	0.16	10	0.442674
			(204)									3	0.26	1	0.08	9	0.878049	2	0.1	9	0.46	3	0.15	1	0.0519751			3	0.132802
			(205)									2	0.17	2	0.16	1	0.097561			1	0.05	1	0.05			3	0.16
			(206)									1	0.09	1	0.08					1	0.05			2	0.10395
			(207)													1	0.097561			1	0.05	1	0.05			1	0.05
			(208)											1	0.08
			(211)											2	0.16	1	0.097561
			(212)											2	0.16	1	0.097561
			(301)											71	5.75	35	3.41463	52	2.71	40	2.05	50	2.56	45	2.33888	35	1.83	51	2.25764
			(302)											19	1.54	9	0.878049	21	1.09	13	0.67	9	0.46	32	1.6632	10	0.52	15	0.664011
			(303)											8	0.65	3	0.292683	5	0.26	7	0.36	1	0.05	4	0.2079	7	0.37	7	0.309872
			(304)											3	0.24			3	0.16	1	0.05	1	0.05	5	0.259875	2	0.1	3	0.132802
			(305)											1	0.08			4	0.21	2	0.1	1	0.05	2	0.10395	1	0.05	4	0.177069
			(306)											1	0.08			2	0.1	2	0.1	1	0.05	1	0.0519751			1	0.0442674
			(307)											2	0.16	1	0.097561	1	0.05	1	0.05	2	0.1
			(308)																	1	0.05	1	0.05	4	0.2079	1	0.05
			(309)													1	0.097561			3	0.15	2	0.1			2	0.1
			(310)																	1	0.05	4	0.21	1	0.0519751	1	0.05
			(311)																			1	0.05
			(401)													70	6.82927	191	9.94	151	7.74	127	6.51	156	8.10811	106	5.54	198	8.76494
			(402)													21	2.04878	36	1.87	82	4.21	67	3.44	101	5.24948	96	5.02	100	4.42674
			(403)													6	0.585366	9	0.47	66	3.38	82	4.21	68	3.5343	46	2.4	72	3.18725
			(404)													4	0.390244	4	0.21	67	3.44	55	2.82	50	2.59875	46	2.4	43	1.9035
			(405)													2	0.195122	2	0.1	56	2.87	31	1.59	30	1.55925	23	1.2	36	1.59363
			(406)													3	0.292683	2	0.1	29	1.49	22	1.13	17	0.883576	19	0.99	25	1.10668
			(407)																	14	0.72	19	0.97	16	0.831601	13	0.68	11	0.486941
			(408)																	15	0.77	12	0.62	9	0.467775	18	0.94	14	0.619743
			(409)																	6	0.31	10	0.51	12	0.623701	7	0.37	13	0.575476
			(410)																	5	0.26	9	0.46	15	0.779626	9	0.47	3	0.132802
			(411)																	10	0.51	2	0.1	8	0.4158	6	0.31	14	0.619743
			(412)																	3	0.15	1	0.05			2	0.1	4	0.177069
			(413)																	1	0.05			4	0.2079	2	0.1	2	0.0885347
			(414)																	1	0.05	1	0.05	1	0.0519751	3	0.16
			(415)																	1	0.05	1	0.05	1	0.0519751	2	0.1
			(416)																					1	0.0519751
			(417)																					1	0.0519751
			(424)																			1	0.05			1	0.05
			(501)															221	11.5	78	4	103	5.28	63	3.27443	75	3.92	53	2.34617
			(502)															83	4.32	32	1.64	34	1.74	44	2.2869	29	1.52	29	1.28375
			(503)															115	5.98	10	0.51	23	1.18	14	0.727651	10	0.52	11	0.486941
			(504)															7	0.36	6	0.31	7	0.36	6	0.31185	5	0.26	7	0.309872
			(505)															2	0.1	1	0.05	4	0.21	3	0.155925	5	0.26	4	0.177069
			(506)															1	0.05	3	0.15	4	0.21			1	0.05	6	0.265604
			(507)																	3	0.15			1	0.0519751
			(508)																			1	0.05
			(509)																					1	0.0519751
			(510)																			1	0.05	1	0.0519751
			(511)																			1	0.05
			(514)																					1	0.0519751
			(601)																	123	6.31	80	4.1	67	3.48233	48	2.51	66	2.92165
			(602)																	54	2.77	26	1.33	26	1.35135	18	0.94	35	1.54936
			(603)																	20	1.03	16	0.82	9	0.467775	13	0.68	6	0.265604
			(604)																	8	0.41	3	0.15	9	0.467775	6	0.31	2	0.0885347
			(605)																	4	0.21	5	0.26	3	0.155925	7	0.37	6	0.265604
			(606)																	4	0.21	5	0.26	2	0.10395	2	0.1	1	0.0442674
			(607)																	1	0.05	2	0.1	1	0.0519751	3	0.16	1	0.0442674
			(608)																	2	0.1	3	0.15
			(701)																			187	9.59	84	4.3659	98	5.12	94	4.16113
			(702)																			41	2.1	31	1.61123	38	1.99	43	1.9035
			(703)																			14	0.72	9	0.467775	15	0.78	17	0.752545
			(704)																			10	0.51	5	0.259875	9	0.47	11	0.486941
			(705)																			3	0.15	1	0.0519751	2	0.1	11	0.486941
			(706)																			3	0.15			4	0.21	1	0.0442674
			(707)																			1	0.05					1	0.0442674
			(708)
			(709)
			(710)
			(711)																							1	0.05
			(801)																					106	5.50936	63	3.29	76	3.36432
			(802)																					31	1.61123	30	1.57	19	0.84108
			(803)																					9	0.467775	11	0.57	7	0.309872
			(804)																					7	0.363825	9	0.47	5	0.221337
			(805)																					4	0.2079	1	0.05	2	0.0885347
			(806)																					2	0.10395	2	0.1	2	0.0885347
			(901)																							101	5.28	67	2.96591
			(902)																							42	2.19	41	1.81496
			(903)																							6	0.31	16	0.708278
			(904)																							4	0.21	1	0.0442674
			(905)																							4	0.21	1	0.0442674
			(906)																							3	0.16	1	0.0442674
			(907)																							2	0.1	3	0.132802
			(908)																							1	0.05
			(909)																							1	0.05
			(910)																							1	0.05
			(1001)																									94	4.16113
			(1002)																									21	0.929615
			(1003)																									9	0.398406
			(1004)																									6	0.265604
			(1005)																									2	0.0885347
			(1009)																									1	0.0442674
			(-9) 모름/무응답	2	0.23			15	1.68															3	0.155925
가입한 가구원 번호		E_PID	(1)							347	24.44	303	25.83	411	33.28	300	29.2683	421	21.9	535	27.44	536	27.49	497	25.8316	466	24.35	601	26.6047	2010년 상반기 이후 조사에만 해당 가입가구원 번호 기입 가구원아이디 ※주의:가구원의 공동가입한 보험의 경우 가구원 아이디 생성 시 주의요함
			(2)							464	32.68	392	33.42	395	31.98	321	31.3171	552	28.72	672	34.46	687	35.23	693	36.0187	668	34.9	845	37.4059
			(3)							236	16.62	194	16.54	163	13.2	143	13.9512	232	12.07	292	14.97	285	14.62	323	16.7879	258	13.48	246	10.8898
			(4)							189	13.31	133	11.34	108	8.74	123	12	290	15.09	188	9.64	188	9.64	166	8.62786	217	11.34	241	10.6684
			(5)							40	2.82	52	4.43	27	2.19	29	2.82927	258	13.42	63	3.23	82	4.21	72	3.7422	98	5.12	107	4.73661
			(6)							8	0.56	21	1.79	10	0.81	11	1.07317	19	0.99	25	1.28	42	2.15	32	1.6632	50	2.61	46	2.0363
			(7)							13	0.92	2	0.17	8	0.65	4	0.390244	9	0.47	19	0.97	23	1.18	17	0.883576	24	1.25	23	1.01815
			(8)							3	0.21	2	0.17	2	0.16			3	0.16	7	0.36	14	0.72	9	0.467775	8	0.42	19	0.84108
			(9)																	6	0.31	3	0.15	4	0.2079	7	0.37	7	0.309872
			(10)																	2	0.1	1	0.05	7	0.363825	11	0.57	9	0.398406
			(11)																			2	0.1	1	0.0519751	3	0.16	9	0.398406
			(12)																	1	0.05			1	0.0519751
			(55)							24	1.69	30	2.56	31	2.51	47	4.58537	71	3.69	69	3.54	46	2.36	34	1.76715	34	1.78	45	1.99203
			(66)							96	6.76	44	3.75	80	6.48	47	4.58537	67	3.49	71	3.64	39	2	67	3.48233	70	3.66	59	2.61178
			(77)																			2	0.1	1	0.0519751			2	0.0885347
			(-9) 모름/무응답
공동가입가구원(1)		E_PID1	유효							1420	100	1172	99.91	1235	100	1025	100	1922	100	1950	100	1950	100	1924	100	1914	100	2259	100
			(-9) 모름/무응답									1	0.09
공동가입가구원(2)		E_PID2	유효							120	8.45	73	6.22	111	8.99	94	9.17073	138	7.18	140	7.18	87	4.46	102	5.30146	104	5.43365	104	4.60381
			(-1) 해당사항없음							1300	91.55	1099	93.69	1124	91.01	931	90.8293	1784	92.82	1810	92.82	1863	95.54	1822	94.6985	1810	94.57	2155	95.3962
			(-9) 모름/무응답									1	0.09
공동가입가구원(3)		E_PID3	유효							77	5.42	35	2.98	69	5.59	43	4.19512	57	2.97	59	3.03	36	1.85	48	2.4948	68	3.55277	57	2.52324
			(-1) 해당사항없음							1343	94.58	1137	96.93	1166	94.41	982	95.8049	1865	97.03	1891	96.97	1914	98.15	1876	97.5052	1846	96.45	2202	97.4768
			(-9) 모름/무응답									1	0.09																0
공동가입가구원(4)		E_PID4	유효							54	3.8	21	1.79	38	3.08	23	2.2439	26	1.35	35	1.79	24	1.23	31	1.61123	35	1.82863	45	1.99203
			(-1) 해당사항없음							1366	96.2	1151	98.12	1197	96.92	1002	97.7561	1896	98.65	1915	98.21	1926	98.77	1893	98.3888	1879	98.17	2214	98.008
			(-9) 모름/무응답									1	0.09
공동가입가구원(5)		E_PID5	유효							2	0.14	3	0.26	2	0.16	1	0.097561			5	0.26	3	0.15	6	0.31185	3	0.16	12	0.531208
			(-1) 해당사항없음							1418	99.86	1169	99.66	1233	99.84	1024	99.9024	1922	100	1945	99.74	1947	99.85	1918	99.6881	1911	99.84	2247	99.4688
			(-9) 모름/무응답									1	0.09
공동가입가구원(6)		E_PID6	유효																							1	0.05
			(-1) 해당사항없음							1420	100	1172	99.91	1235	100	1025	100	1922	100	1950	100	1950	100	1924	100	1913	99.95	2259	100
			(-9) 모름/무응답									1	0.09
진단코드		F1	유효	868	100	784	100	891	100	1420	100	1173	100	1235	100															오픈코드참조 [진단코드표]
진단코드(KCD6)		F1_1	유효													1022	99.7073	1878	97.71	1946	99.79	1938	99.38	1924	100	1914	100	2259	100
			(-9) 모름/무응답													3	0.292683	44	2.29	4	0.21	12	0.62
의료이용형태		F3	(1) 입원	543	62.56	468	59.69	517	58.02	774	54.51	597	50.9	642	51.98	553	53.9512	733	38.14	896	45.95	914	46.87	922	47.921	848	44.31	916	40.5489
			(2) 외래	301	34.68	284	36.22	354	39.73	557	39.23	496	42.28	556	45.02	429	41.8537	1120	58.27	953	48.87	944	48.41	942	48.9605	965	50.42	1215	53.7849
			(3) 기타	24	2.76	32	4.08	20	2.24	89	6.27	80	6.82	37	3	43	4.19512	69	3.59	99	5.08	92	4.72	60	3.1185	101	5.28	128	5.66622
			(-9) 모름/무응답																	2	0.1
병원이용일(년)		F4	(6) 2006년	2	0.23																									중복응답은 빠른 연도를 기준
			(7) 2007년	90	10.37
			(8) 2008년	776	89.4	690	88.01	138	15.49	5	0.35	4	0.34
			(9) 2009년			94	11.99	753	84.51	1007	70.92	45	3.84	13	1.05
			(10) 2010년							408	28.73	1123	95.74	281	22.75	8	0.780488
			(11) 2011년									1	0.09	941	76.19	529	51.6098	18	0.94
			(12) 2012년													488	47.6098	1454	75.65	20	1.03	2	0.1			1	0.05
			(13) 2013년															450	23.41	1266	64.92	21	1.08	1	0.0519751	1	0.05
			(14) 2014년																	662	33.95	1282	65.74	22	1.14345	1	0.05
			(15) 2015년																			645	33.08	1413	73.4407	53	2.77	1	0.0442674
			(16) 2016년																					488	25.3638	1540	80.46	57	2.52324
			(17) 2017년																							318	16.61	1784	78.973
			(18) 2018년																									417	18.4595
			(-9) 모름/무응답																	2	0.1
병원이용일(월)		F5	(1) 월	99	11.41	73	9.31	94	10.55	143	10.07	21	1.79	131	10.61	130	12.6829	167	8.69	205	10.51	197	10.1	180	9.35551	143	7.47	212	9.38468	중복은 빠른 월을 기준
			(2) 월	119	13.71	25	3.19	104	11.67	116	8.17	27	2.3	121	9.8	133	12.9756	137	7.13	176	9.03	153	7.85	161	8.36798	141	7.37	169	7.48119
			(3) 월	134	15.44	8	1.02	163	18.29	84	5.92	57	4.86	127	10.28	96	9.36585	132	6.87	203	10.41	149	7.64	169	8.78378	130	6.79	174	7.70252
			(4) 월	122	14.06	15	1.91	142	15.94	61	4.3	91	7.76	96	7.77	66	6.43902	126	6.56	169	8.67	126	6.46	113	5.87318	142	7.42	166	7.34838
			(5) 월	121	13.94	31	3.95	85	9.54	61	4.3	112	9.55	130	10.53	73	7.12195	168	8.74	169	8.67	153	7.85	139	7.22453	158	8.25	207	9.16335
			(6) 월	89	10.25	43	5.48	74	8.31	73	5.14	132	11.25	109	8.83	33	3.21951	161	8.38	123	6.31	136	6.97	114	5.92516	163	8.52	190	8.4108
			(7) 월	69	7.95	57	7.27	71	7.97	92	6.48	160	13.64	126	10.2	52	5.07317	153	7.96	146	7.49	200	10.26	167	8.67983	160	8.36	192	8.49934
			(8) 월	20	2.3	81	10.33	35	3.93	108	7.61	173	14.75	107	8.66	43	4.19512	159	8.27	145	7.44	144	7.38	176	9.14761	172	8.99	159	7.03851
			(9) 월	15	1.73	108	13.78	10	1.12	139	9.79	149	12.7	54	4.37	74	7.21951	192	9.99	163	8.36	157	8.05	160	8.31601	133	6.95	154	6.81718
			(10) 월	10	1.15	132	16.84	16	1.8	186	13.1	132	11.25	52	4.21	82	8	195	10.15	144	7.38	163	8.36	166	8.62786	151	7.89	165	7.30412
			(11) 월	17	1.96	111	14.16	25	2.81	187	13.17	68	5.8	71	5.75	118	11.5122	155	8.06	127	6.51	171	8.77	157	8.16008	179	9.35	193	8.5436
			(12) 월	50	5.76	98	12.5	71	7.97	170	11.97	51	4.35	111	8.99	125	12.1951	177	9.21	177	9.08	200	10.26	222	11.5385	242	12.64	278	12.3063
			(-9) 모름/무응답	3	0.35	2	0.26	1	0.11											3	0.15	1	0.05
주된 수령사유(1)		F6	(1) 수술급여	186	21.43	193	24.62	199	22.33	301	21.2			227	18.38															복수응답일 때, 주된 사유 3개를 기입 2010년 하반기, 2012년 조사 부터는 F6_1, F7_1, F8_1, F8_2에 해당
			(2) 입원급여	349	40.21	283	36.1	328	36.81	502	35.35			416	33.68
			(3) 진단확정금	103	11.87	65	8.29	86	9.65	79	5.56			96	7.77
			(4) 특정사망보험금	0	0	1	0.13	0	0	0	0			4	0.32
			(5) 요양비	0	0	0	0	0	0	1	0.07			2	0.16
			(6) 통원비	219	25.23	234	29.85	268	30.08	530	37.32			487	39.43
			(7) 장해급여	1	0.12	4	0.51	0	0	4	0.28			0	0
			(8) 기타	10	1.15	4	0.51	10	1.12	3	0.21			3	0.24
주된 수령사유(2)		F7	(1) 수술급여	7	0.81	6	0.77	5	0.56	0	0			0	0
			(2) 입원급여	95	10.94	128	16.33	143	16.05	200	14.08			150	12.15
			(3) 진단확정금	37	4.26	81	10.33	59	6.62	86	6.06			67	5.43
			(4) 특정사망보험금	1	0.12	0	0	0	0	0	0			1	0.08
			(5) 요양비	0	0	0	0	4	0.45	8	0.56			4	0.32
			(6) 통원비	31	3.57	34	4.34	36	4.04	79	5.56			58	4.7
			(7) 장해급여	0	0	0	0	0	0	0	0			0	0
			(8) 기타	8	0.92	4	0.51	9	1.01	5	0.35			1	0.08
			(-1) 해당사항없음	689	79.38	531	67.73	635	71.27	1042	73.38			954	77.25
주된 수령사유(3)		F8	(1) 수술급여	0	0	1	0.13	5	0.56	0	0			0	0
			(2) 입원급여	1	0.12	4	0.51	0	0	0	0			0	0
			(3) 진단확정금	25	2.88	35	4.46	32	3.59	44	3.1			39	3.16
			(4) 특정사망보험금	0	0	0	0	0	0	1	0.07			0	0
			(5) 요양비	0	0	2	0.26	0	0	0	0			1	0.08
			(6) 통원비	2	0.23	10	1.28	1	0.11	27	1.9			20	1.62
			(7) 장해급여	0	0	0	0	7	0.79	0	0			0	0
			(8) 기타	1	0.12	0	0	0	0	1	0.07			0	0
			(-1) 해당사항없음	839	96.66	732	93.37	846	94.95	1347	94.86			1175	95.14
주된 수령사유(4)		F7_0	(1) 수술급여											0	0
			(2) 입원급여											0	0
			(3) 진단확정금											0	0
			(4) 특정사망보험금											0	0
			(5) 요양비											0	0
			(6) 통원비											5	0.4
			(7) 장해급여											0	0
			(8) 기타											0	0
			(-1) 해당사항없음											1230	99.6
주된 수령사유(1)		F6_1	(1) 수술(정액)									224	19.1			214	20.878	240	12.49	295	15.13	226	11.59	248	12.8898	249	13.01	218	9.65029	복수응답일 때, 주된 사유 3개를 기입 2010년 하반기,2012년 조사부터 해당
			(2) 입원(정액)									399	34.02			208	20.2927	274	14.26	279	14.31	300	15.38	320	16.632	232	12.12	212	9.38468
			(3) 진단(정액)									88	7.5			66	6.43902	106	5.52	117	6	132	6.77	84	4.3659	111	5.8	136	6.02036
			(4) 사망(정액)									0	0			2	0.195122	2	0.1	3	0.15	0	0	9	0.467775	0	0	1	0.0442674
			(5) 간병(정액)									0	0			0	0	1	0.05	0	0	1	0.05	0	0	1	0.05	0	0
			(6) 장해(정액)									453	38.62			1	0.097561	15	0.78	9	0.46	5	0.26	1	0.0519751	2	0.1	4	0.177069
			(7) 기타(정액)									3	0.26			42	4.09756	165	8.58	89	4.56	81	4.15	155	8.05613	183	9.56	211	9.34042
			(8) 입원의료비(실손)									6	0.51			141	13.7561	194	10.09	281	14.41	336	17.23	316	16.4241	322	16.82	391	17.3085
			(9) 통원의료비(실손)									0	0			340	33.1707	916	47.66	859	44.05	861	44.15	776	40.3326	801	41.85	1075	47.5874
			(10) 기타(실손)									0	0			11	1.07317	9	0.47	9	0.46	5	0.26	15	0.779626	13	0.68	11	0.486941
			(-9) 모름/무응답																	9	0.46	3	0.15
주된 수령사유(2)		F7_1	(1) 수술(정액)									0	0			0	0	0	0	0	0	0	0	0	0	0	0	0	0
			(2) 입원(정액)									135	11.51			134	13.0732	139	7.23	164	8.41	129	6.62	121	6.28898	125	6.53	89	3.9398
			(3) 진단(정액)									77	6.56			33	3.21951	54	2.81	64	3.28	67	3.44	47	2.44283	52	2.72	50	2.21337
			(4) 사망(정액)									1	0.09			5	0.487805	0	0	0	0	0	0	0	0	0	0	2	0.0885347
			(5) 간병(정액)									1	0.09			3	0.292683	0	0	0	0	0	0	1	0.0519751	1	0.05	0	0
			(6) 장해(정액)									80	6.82			0	0	2	0.1	0	0	1	0.05	0	0	0	0	0	0
			(7) 기타(정액)									0	0			5	0.487805	11	0.57	6	0.31	3	0.15	10	0.519751	8	0.42	14	0.619743
			(8) 입원의료비(실손)									1	0.09			45	4.39024	64	3.33	101	5.18	124	6.36	152	7.90021	108	5.64	139	6.15317
			(9) 통원의료비(실손)									0	0			71	6.92683	79	4.11	74	3.79	78	4	71	3.69023	93	4.86	105	4.64807
			(10) 기타(실손)									0	0			7	0.682927	2	0.1	8	0.41	2	0.1	11	0.571726	4	0.21	8	0.354139
			(-1) 해당사항없음									878	74.85			722	70.439	1571	81.74	1524	78.15	1543	79.13	1511	78.5343	1523	79.57	1852	81.9832
			(-9) 모름/무응답																	9	0.46	3	0.15
주된 수령사유(3)		F8_1	(1) 수술(정액)									0	0			0	0	0	0	0	0	0	0	0	0	0	0	0	0
			(2) 입원(정액)									0	0			0	0	0	0	0	0	0	0	0	0	0	0	0	0
			(3) 진단(정액)									19	1.62			38	3.70732	45	2.34	47	2.41	34	1.74	24	1.2474	32	1.67	17	0.752545
			(4) 사망(정액)									0	0			0	0	0	0	0	0	0	0	0	0	0	0	0	0
			(5) 간병(정액)									0	0			2	0.195122	0	0	0	0	0	0	0	0	1	0.05	0	0
			(6) 장해(정액)									30	2.56			0	0	0	0	0	0	1	0.05	1	0.0519751	0	0	1	0.0442674
			(7) 기타(정액)									0	0			3	0.292683	1	0.05	2	0.1	1	0.05	2	0.10395	4	0.21	4	0.177069
			(8) 입원의료비(실손)									2	0.17			19	1.85366	16	0.83	24	1.23	25	1.28	25	1.29938	28	1.46	24	1.06242
			(9) 통원의료비(실손)									0	0			19	1.85366	36	1.87	39	2	33	1.69	35	1.81913	15	0.78	25	1.10668
			(10) 기타(실손)									0	0			7	0.682927	0	0	1	0.05	3	0.15	2	0.10395	2	0.1	0	0
			(-1) 해당사항없음									1122	95.65			937	91.4146	1824	94.9	1828	93.74	1850	94.87	1835	95.3742	1832	95.72	2188	96.857
			(-9) 모름/무응답																	9	0.46	3	0.15
주된 수령사유(4)		F8_2	(5) 간병(정액)									0	0			0	0	0	0	0	0	0	0	0	0	0	0	0	0
			(6) 장해(정액)									2	0.17			0	0	0	0	0	0	0	0	0	0	0	0	0	0
			(7) 기타(정액)									0	0			1	0.097561	0	0	0	0	0	0	0	0	0	0	0	0
			(8) 입원의료비(실손)									1	0.09			2	0.195122	1	0.05	0	0	0	0	0	0	0	0	0	0
			(9) 통원의료비(실손)									0	0			11	1.07317	0	0	0	0	0	0	0	0	0	0	0	0
			(10) 기타(실손)									0	0			2	0.195122	0	0	0	0	0	0	0	0	0	0	0	0
			(-1) 해당사항없음									1170	99.74			1009	98.439	1921	99.95	1941	99.54	1947	99.85	1924	100	1914	100	2259	84.7278
			(-9) 모름/무응답																	9	0.46	3	0.15
주된 수령사유(5)		F8_3	(9) 통원의료비(실손)													2	0.195122	1	0.05	0	0	0	0	0	0	0	0	0	0
			(10) 기타(실손)													3	0.292683	0	0	0	0	0	0	0	0	0	0	0	0
			(-1) 해당사항없음													1020	99.5122	1921	99.95	1941	99.54	1947	99.85	1924	100	1914	100	2259	100
			(-9) 모름/무응답																	9	0.46	3	0.15
수령보험금		F9	유효	865	99.65	778	99.23	890	99.89	1419	99.93	1173	100	1235	100	1025	100	1922	100	1946	99.79	1948	99.22	1924	100	1914	100	2259	100	2009년 까지: ( )천원, 2010년 부터: ( )원 단위가 달라짐에 유의
			(-9) 모름/무응답	3	0.35	6	0.77	1	0.11	1	0.07									4	0.21	2	0.1

## Sheet: cd
																										만성질환 (CD)
설문내용	설문세부내용	변수명	보기문항내용	2008 통합		2009 통합		2010 통합		2011 통합		2012 통합		2013 통합		2014 통합		2015 통합		2016 통합		2017 통합		2018 통합		비고
				빈도	(%)	빈도	(%)	빈도	(%)	빈도	(%)	빈도	(%)	빈도	(%)	빈도	(%)	빈도	(%)	빈도	(%)	빈도	(%)	빈도	(%)
만성질환 및 의약품이용(조사일 기준) ** 2014년도 부터 '만성질환 및 의약품이용' 조사 방법이 달라져 N수가 큰 폭으로 변했음에 유의(7개 만성질환에 대해 모두 설문함)
가구고유번호		HHIDWON	유효	16368	100	21034	100	23238	100	24683	100	23581	100	24600	100	155302	100	146732	100	140697	100	139224	100	137981	100
가구생성차수		M1	(11) 2008년 상반기	16368	100	20993	99.81	23123	99.51	24433	98.99	23255	98.6175	24178	98.2846	108184	69.6604	101014	68.8425	95746	68.0512	94071	67.5681	92061	66.7201
			(12) 2008년 하반기			40	0.19	40	0.17	44	0.18	44	0.186591	51	0.207317	412	0.26529	396	0.26988	426	0.302778	421	0.30239	436	0.315986
			(21) 2009년			1	0	49	0.21	54	0.22	56	0.237479	66	0.268293	716	0.461037	726	0.49478	744	0.528796	733	0.52649	727	0.526884
			(31) 2010년 상반기					26	0.11	71	0.29	69	0.292608	70	0.284553	877	0.564706	923	0.629038	905	0.643226	943	0.677326	934	0.676905
			(32) 2010년 하반기							78	0.32	89	0.377423	97	0.394309	939	0.604628	988	0.673336	901	0.640383	936	0.672298	960	0.695748
			(41) 2011년							3	0.01	42	0.178109	48	0.195122	825	0.531223	803	0.547256	765	0.543722	815	0.585388	780	0.565295
			(51) 2012년									26	0.110258	50	0.203252	41571	26.7678	38626	26.3242	36805	26.1591	35824	25.7312	35518	25.7412
			(61) 2013년											40	0.162602	1025	0.660004	1084	0.738762	1083	0.769739	1113	0.799431	1175	0.851567
			(71) 2014년													753	0.484862	1126	0.767385	1122	0.797458	1131	0.81236	1145	0.829824
			(81) 2015년															1046	0.712864	1415	1.00571	1436	1.03143	1434	1.03927
			(91) 2016년																	785	0.557937	1007	0.723295	1021	0.739957
			(101) 2017년																			794	0.570304	1055	0.764598
			(111) 2018년																					735	0.532682
가구분리일련번호		M2	(1) 첫번째 분가가구	16368	100	21034	100	23237	100	24680	99.99	23578	99.9873	24596	99.9837	155157	99.9066	146566	99.8869	140481	99.8465	138987	99.8298	137745	99.829
			(2) 두번째 분가가구					1	0	3	0.01	3	0.0127221	4	0.0162602	145	0.0933665	166	0.113131	216	0.153521	230	0.165201	229	0.165965
			(3) 세번째 분가가구																			7	0.00502787	7	0.00507316
가구식별번호		HHID	유효	16368	100	21034	100	23238	100	24683	100	23581	100	24600	100	155302	100	146732	100	140697	100	139224	100	137981	100	HHID=HHIDWON+M1+M2
가구원고유번호		PID	(1)	7567	46.23	9517	45.25	10487	45.13	11122	45.06	10649	45.1592	11085	45.061	52100	33.5475	48924	33.3424	46515	33.0604	45631	32.7752	44645	32.3559
			(2)	6285	38.4	8141	38.7	9067	39.02	9743	39.47	9389	39.816	9821	39.9228	47088	30.3203	44515	30.3376	42738	30.3759	42232	30.3339	41786	30.2839
			(3)	1053	6.43	1391	6.61	1529	6.58	1532	6.21	1423	6.03452	1429	5.80894	25610	16.4905	23723	16.1676	22356	15.8895	21938	15.7573	21477	15.5652
			(4)	782	4.78	1091	5.19	1174	5.05	1199	4.86	1102	4.67325	1145	4.65447	19516	12.5665	18273	12.4533	17530	12.4594	17247	12.388	17153	12.4314
			(5)	434	2.65	562	2.67	620	2.67	683	2.77	636	2.69709	684	2.78049	6817	4.38951	6644	4.52798	6579	4.67601	6778	4.86841	6918	5.01373
			(6)	184	1.12	237	1.13	245	1.05	279	1.13	248	1.05169	284	1.15447	2510	1.61621	2671	1.82033	2662	1.89201	2832	2.03413	3007	2.17929
			(7)	50	0.31	78	0.37	95	0.41	98	0.4	106	0.449514	116	0.471545	993	0.639399	1184	0.806913	1290	0.916864	1423	1.02209	1592	1.15378
			(8)	9	0.05	13	0.06	16	0.07	22	0.09	24	0.101777	30	0.121951	391	0.251768	455	0.310089	554	0.393754	569	0.408694	720	0.521811
			(9)	0	0			1	0	1	0			1	0.00406504	155	0.0998055	200	0.136303	207	0.147125	275	0.197523	312	0.226118
			(10)	4	0.02	4	0.02	4	0.02	4	0.02	4	0.0169628	5	0.0203252	80	0.0515125	87	0.0592918	129	0.0916864	148	0.106304	176	0.127554
			(11)													28	0.0180294	35	0.023853	78	0.0554383	85	0.0610527	115	0.0833448
			(12)													14	0.00901469	21	0.0143118	37	0.0262976	37	0.0265759	44	0.0318884
			(13)																	15	0.0106612	15	0.010774	15	0.0108711
			(14)																			7	0.00502787	7	0.00507316
			(15)																	7	0.00497523	7	0.00502787	7	0.00507316
			(17)																					7	0.00507316
가구원고유번호		PIDWON	유효	16368	100	21034	100	23238	100	24683	100	23581	100	24600	100	155302	100	146732	100	140697	100	139224	100	137981	100	PIDWON= HHIDON+PID
가구원식별번호		HPID	유효	16368	100	21034	100	23238	100	24683	100	23581	100	24600	100	155302	100	146732	100	140697	100	139224	100	137981	100	HPID=HHID+PID
만성질환 번호		CDNUM	(1)	8191	50.04	8915	42.38	8927	38.42	9072	36.754	8550	36.258	8460	34.3902	19219	12.3752	18130	12.3559	17424	12.3841	17184	12.3427	17008	12.3263	2014년 조사부터 7대 만성질환에 대해서 고유의 번호를 부여하여 만성질환의 유무를 확인하고 있으며, 8번부터는 7대 만성질환 이외의 추가적인 만성질환의 순번임. 7대 만성질환의 고유번호와 질환명(코드)은 아래와 같음 (1) 고혈압(I10-I15) (2) 당뇨병(E10-E14) (3) 고지혈증(E78) (4) 관절병증(M00-M25) (5) 결핵(A15-A19) (6) 허혈성 심장질환(I20-I25) (7) 뇌혈관 질환(I60-I69) ※ 주의 2008~2013년까지의 CDNUM 변수는 가구원이 앓고 있는 만성질환의 갯수가 아닌, 다수의 만성질환을 앓고 있는지 묻는 항목의 순번임. ※ 2015년 한국의료패널 기초분석보고서(Ⅱ)에서 산출한 만성질환 유병률 정의는 「4장 질병 이환 및 유병 상태」에 제시되어 …
			(2)	4052	24.76	5069	24.1	5427	23.35	5637	22.8376	5375	22.7938	5452	22.1626	19219	12.3752	18130	12.3559	17424	12.3841	17184	12.3427	17008	12.3263
			(3)	2098	12.82	2939	13.97	3350	14.42	3631	14.7105	3534	14.9866	3715	15.1016	19219	12.3752	18130	12.3559	17424	12.3841	17184	12.3427	17008	12.3263
			(4)	1051	6.42	1768	8.41	2183	9.39	2404	9.7395	2346	9.94869	2557	10.3943	19219	12.3752	18130	12.3559	17424	12.3841	17184	12.3427	17008	12.3263
			(5)	532	3.25	1030	4.9	1351	5.81	1569	6.3566	1512	6.41194	1671	6.79268	19219	12.3752	18130	12.3559	17424	12.3841	17184	12.3427	17008	12.3263
			(6)	239	1.46	592	2.81	834	3.59	981	3.9744	954	4.04563	1088	4.42276	19219	12.3752	18130	12.3559	17424	12.3841	17184	12.3427	17008	12.3263
			(7)	111	0.68	335	1.59	515	2.22	599	2.42677	579	2.45537	694	2.82114	19219	12.3752	18130	12.3559	17424	12.3841	17184	12.3427	17008	12.3263
			(8)	53	0.32	177	0.84	300	1.29	346	1.40177	335	1.42064	425	1.72764	9503	6.11905	9109	6.20792	8742	6.21335	8744	6.28053	8699	6.30449
			(9)	24	0.15	97	0.46	160	0.69	196	0.794069	178	0.754845	237	0.963415	5060	3.25817	4849	3.30466	4617	3.28152	4700	3.37585	4734	3.43091
			(10)	11	0.07	57	0.27	94	0.4	116	0.469959	104	0.441033	137	0.556911	2786	1.79392	2653	1.80806	2489	1.76905	2576	1.85026	2581	1.87055
			(11)	2	0.01	29	0.14	52	0.22	68	0.275493	61	0.258683	74	0.300813	1560	1.00449	1500	1.02227	1383	0.982963	1408	1.01132	1398	1.01318
			(12)	1	0.01	15	0.07	25	0.11	31	0.125593	25	0.106018	44	0.178862	872	0.561487	818	0.557479	731	0.519556	738	0.530081	744	0.539205
			(13)	1	0.01	6	0.03	11	0.05	16	0.0648219	13	0.0551291	22	0.0894309	488	0.314226	458	0.312134	389	0.276481	383	0.275096	389	0.281923
			(14)	1	0.01	3	0.01	6	0.03	10	0.0405137	9	0.0381663	12	0.0487805	268	0.172567	231	0.15743	200	0.142149	205	0.147245	200	0.144947
			(15)	1	0.01	1	0	2	0.01	4	0.0162055	5	0.0212035	6	0.0243902	132	0.0849957	118	0.0804187	104	0.0739177	101	0.072545	103	0.074648
			(16)			1	0	1	0	1	0.00405137	1	0.0042407	3	0.0121951	61	0.0392783	54	0.0368018	44	0.0312729	46	0.0330403	44	0.0318884
			(17)							1	0.00405137			2	0.00813008	22	0.0141659	19	0.0129488	18	0.0127934	18	0.0129288	19	0.01377
			(18)							1	0.00405137			1	0.00406504	10	0.00643907	8	0.00545212	6	0.00426448	10	0.00718267	8	0.0057979
			(19)													4	0.00257563	4	0.00272606	2	0.00142149	6	0.0043096	4	0.00289895
			(20)													2	0.00128781	1	0.000681515	2	0.00142149	1	0.000718267	2	0.00144947
			(21)													1	0.000643907
이전만성질환코드		CD0	유효			14178	67.4052	18308	78.7847																	질환명 [오픈코드표참조:진단코드]
			(-1) 해당사항없음			6856	32.59	4930	21.22
만성질환코드	OOO(가구원 이름)님의 질환명은 무엇입니까?	CD1	유효	16368	100	21034	100	23238	100	24683	100															질환명 [오픈코드표참조:진단코드]
KCD6_CODE		CD1_1	유효									23430	99.3597	24452	99.3984	155168	99.9137	146732	100	140697	100	139223	99.9993	137981	100
			(-9) 모름/무응답									151	0.640346	148	0.601626	134	0.0862835					1	0.000718267
만성질환 확인	다음의 질환을 앓았거나, 앓고 있습니까?(2014-2015년) (지난 1년간) OOO(가구원 이름)님께서 의사진단을 받으신 적이 있는 만성질환으로 ( ) ( ) … 가 맞습니까?(2013년)	CD2	(1)예					16472	70.89	18168	73.61	20339	86.2516	20586	83.6829	29623	19.0744	28760	19.6004	28814	20.4795	26686	19.1677	28124	20.3825	2009년 조사에는 해당없음
			(2)아니오					2257	9.71	1106	4.48	388	1.64539	421	1.71138	124615	80.2404	116674	79.515	110922	78.8375	108626	78.0225	106576	77.2396	만성질환영역 설문종료 이후 (-6)코드
			(3) 신규/누락 추가					4509	19.4	4445	18.01	2003	8.49413	2938	11.9431							2949	2.11817	2656	1.9249	2010년 상반기-2013년, 2017년 이후 조사에만 해당하는 보기문항
			(4) 완치							903	3.66	820	3.47738	589	2.39431	724	0.466188	1004	0.684241	847	0.602003	795	0.571022	528	0.382661	2011년 이후 조사에만 해당하는 보기문항
			(5) 더 심각한 질환으로 악화							61	0.25	31	0.131462	66	0.268293											2011-2013년 조사에만 해당하는 보기문항
			(6) 타질환과의 중복됨													340	0.218928	294	0.200365	114	0.0810252	168	0.120669	97	0.0702995	2014년 이후 조사에만 해당하는 보기문항
			(-9) 모름/무응답
의사진단여부	OOO(질환명)은 의사진단을 받았습니까?(2014-2015) OOO(가구원 이름)님이 앓고 있는 만성질환은 의사로부터 진단을 받았습니까?(2008)	CD3_2	(1)예	15740	96.16											29521	19.0088	28668	19.5377	28732	20.4212	29582	21.2478	30716	22.261	2014년 이후 조사에만 해당
			(2)아니오	628	3.84											102	0.0656785	92	0.0626993	82	0.0582813	53	0.0380681	64	0.0463832
			(-1) 해당사항 없음													125679	80.9256	117972	80.3996	111883	79.5205	109589	78.7142	107201	77.6926
진단시기(년도)	진단받은 시기는 언제입니까? (최초 진단시기)	CD3_1	유효					20976	90.27	23577	95.5192	23193	98.3546	24179	98.2886	24194	15.5787	23684	16.141	24143	17.1596	25249	18.1355	26546	19.2389	( )년도
			(-1) 해당사항 없음													5429	3.49577	5071	3.45596	4671	3.3199	4386	3.15032	4234	3.06854
			(-6) 설문대상 아님					2257	9.71	1106	4.48	388	1.64539	421	1.71138	125679	80.9256	117972	80.3996	111883	79.5205	109589	78.7142	107201	77.6926
			(-9) 모름/무응답					5	0.02									5	0.00340757
진단시기(연령)	진단받은 시기는 언제입니까? (최초 진단시기) OOO(가구원 이름)님께서 언제 의사로부터 000(질병명)이라는 진단을 받으셨습니까?(2008)	CD3	유효	15717												5327	3.43009	4979	3.39326	4589	3.26162	4330	3.1101	4170	3.02216	( )세
			(-1) 해당사항 없음													24296	15.6444	23781	16.2071	24225	17.2179	25305	18.1757	26610	19.2853
			(-6) 설문대상 아님	628												125679	80.9256	117972	80.3996	111883	79.5205	109589	78.7142	107201	77.6926
			(-9) 모름/무응답	23
해당 질병으로 인한 의료이용 여부	OOO(가구원 이름)님께서 만성질환을 관리 및 치료하기 위해 지난 1년간 병의원을 방문하고 계십니까?(2010-2015) OOO(가구원 이름)님은 000(질병명)으로 지난 조사원 방문이후 입원이나 외래방문을 하신 적이 있습니까?(2008-2009)	CD4	(1) 예	13600	83.09	16390	77.92	17179	73.93	16836	68.21	16126	68.3856	16555	67.2967	20763	13.3694	19971	13.6105	19769	14.0508	20995	15.08	22102	16.0181
			(2) 아니오	2140	13.07	3338	15.87	3246	13.96	6216	25.18	6718	28.489	7359	29.9146	8750	5.63418	8681	5.91623	8963	6.37043	8587	6.16776	8614	6.24289
			(3) 의사가 완료진단			886	4.21	556	2.39	525	2.13	349	1.48001	254	1.03252											2009-2013년 조사에만 해당하는 보기문항
			(4) 중증질환으로 전이			52	0.25																			2009년 조사에만 해당하는 보기문항
			(-1) 해당사항 없음													102	0.0656785	92	0.0626993	82	0.0582813	53	0.0380681	64	0.0463832
			(-6) 설문대상 아님	628	3.84	363	1.72	2257	9.71	1106	4.48	388	1.64539	421	1.71138	125679	80.9256	117972	80.3996	111883	79.5205	109589	78.7142	107201	77.6926	*설문종료 *2008-2013년 조사에는 CD2 에서 (2) 아니오로 응답한 경우에 해당 *2004년 조사에는 CD2에서 (1) 예로 응답하지 않은 경우에 해당
			(-9) 모름/무응답			5	0.02							11	0.0447154	8	0.00515125	16	0.0109042
의약품복용여부	OOO(가구원 이름)님께서는 지난 1년 동안 OOO질환을 관리 및 치료하기 위해 처방약(연고, 주사제포함)을 복용(사용)하셨거나 하고 계십니까?	CD5	(1) 예	12247	74.82	14882	70.75			15202	61.59	14569	61.7828	15091	61.3455	18954	12.2046	18341	12.4997	18154	12.9029	19317	13.8748	20484	14.8455	2010년 상반기 조사에는 해당없음
			(2) 아니오	3493	21.34	1508	7.17			8375	33.93	8624	36.5718	9071	36.874	10558	6.79837	10314	7.02914	10578	7.51828	10265	7.37301	10232	7.41551
			(-1) 해당사항 없음			4224	20.08									102	0.0656785	92	0.0626993	82	0.0582813	53	0.0380681	64	0.0463832
			(-6) 설문대상 아님	628	3.84	415	1.97			1106	4.48	388	1.64539	421	1.71138	125679	80.9256	117972	80.3996	111883	79.5205	109589	78.7142	107201	77.6926
			(-9) 모름/무응답			5	0.02							17	0.0691057	9	0.00579516	13	0.00885969
미복용이유	약을 복용(사용)하지 않는 가장 중요한 이유는 무엇입니까?	CD6	(1)약을 먹을만큼 심각하지 않아서	1534	9.37	227	1.08			5503	22.29	5488	23.273	6138	24.9512	7530	4.84862	7627	5.19791	7934	5.63907	7440	5.34391	7417	5.37538	"CD5에서 (2)로 응답한 경우" 만성질환영역 설문종료 2010년 상반기 조사에는 해당없음
			(2)효과가 별로 없어서	362	2.21	45	0.21			675	2.73	602	2.5529	690	2.80488	860	0.55376	731	0.498187	878	0.624036	928	0.666552	974	0.705894
			(3)약을 먹어서 부작용이 생기거나 몸에 해로울까봐	84	0.51	23	0.11			126	0.51	111	0.470718	94	0.382114	169	0.10882	130	0.0885969	158	0.112298	155	0.111331	160	0.115958
			(4)경제적이유로(약값이 부담스러워서)	137	0.84	10	0.05			133	0.54	156	0.66155	158	0.642276	190	0.122342	188	0.128125	136	0.0966616	137	0.0984026	120	0.0869685
			(5)기타	52	0.32	34	0.16			491	1.99	779	3.30351	659	2.67886	182	0.117191	189	0.128806	209	0.148546	165	0.118514	229	0.165965
			(6)약이외의 치료중(예: 혈액투석, 물리치료 등)	878	5.36	614	2.92			590	2.39	509	2.15852	470	1.91057	666	0.428842	660	0.4498	729	0.518135	782	0.561685	769	0.557323
			(7)의사가 약(연고,주사제포함)을 처방하지 않음	446	2.72	554	2.63			857	3.47	977	4.14317	862	3.50407	960	0.61815	777	0.529537	534	0.379539	657	0.471901	563	0.408027
			(-1) 해당사항 없음	12247	74.82	19106	90.83			15202	61.59	14569	61.7828	15108	61.4146	19056	12.2703	18446	12.5712	18236	12.9612	19370	13.9128	20548	14.8919
			(-6) 설문대상 아님	628	3.84	415	1.97			1106	4.48	388	1.64539	421	1.71138	125679	80.9256	117972	80.3996	111883	79.5205	109589	78.7142	107201	77.6926
			(-9) 모름/무응답			6	0.03					2	0.0084814			10	0.00643907	12	0.00817818			1	0.000718267
(3개월 이상) 정기적 약복용 여부	OOO(가구원 이름)님께서는 3개월 이상 정기적으로 계속 약을 복용하십니까? (현재 3개월이 되지 않았으나 3개월 이상 계속 복용(또는 사용)하실 경우도 해당)	CD7	(1) 예	6995	42.74	7908	37.6																			2008년 상반기, 2009년 조사에만 해당
			(2) 아니오	5252	32.09	6974	33.16
			(-1) 해당사항 없음	3493	21.34	5732	27.25
			(-6) 설문대상 아님	628	3.84	415	1.97
			(-9) 모름/무응답			5	0.02
약 복용기간	OOO(가구원 이름)님께서는 정기적으로 계속 복용한지 몇 개월이나 되셨습니까?	CD8	유효	6967	42.5648	7897	37.544																			"CD7에서 (1)로 응답한 경우" ( )개월, 1개월 미만의 경우 "1" 기입 2008년 상반기, 2009년 조사에만 해당
			(-1) 해당사항 없음	8745	53.43	12706	60.41
			(-6) 설문대상 아님	628	3.84	415	1.97
			(-9) 모름/무응답	28	0.17	16	0.08
복약순응	OOO질환을 관리 및 치료하기 위해 정해진 복용방법대로 복용하십니까?	CD9	(1) 정해진 방법대로 복용하는 편이다	9435	57.64	12362	58.77			11830	47.93	12321	52.2497	12610	51.2602	16071	10.3482	15994	10.9001	16368	11.6335	17200	12.3542	18409	13.3417
			(2) 정해진 방법대로 복용하지 않는 편이다	2806	17.14	2503	11.9			3372	13.66	2248	9.5331	2468	10.0325	2883	1.85638	2321	1.5818	1786	1.26939	2116	1.51985	2070	1.50021
			(-1) 해당사항 없음	3493	21.34	5732	27.25			8375	33.93	8624	36.5718	9071	36.874	10660	6.86405	10419	7.1007	10660	7.57657	10318	7.41108	10296	7.4619
			(-6) 설문대상 아님	628	3.84	415	1.97			1106	4.48	388	1.64539	421	1.71138	125679	80.9256	117972	80.3996	111883	79.5205	109589	78.7142	107201	77.6926
			(-9) 모름/무응답	6	0.04	22	0.1							30	0.121951	9	0.00579516	26	0.0177194			1	0.000718267	5	0.00362369	복용방법에 대해 잘 모름
순응도: "이 약을 복용하시는 걸 잊어버린 적이 있습니까"		CD9_1	(1) 예							3305	13.39	2085	8.84186	1861	7.56504											2011-2013년 조사에만 해당
			(2) 아니요							11897	48.2	12484	52.9409	13217	53.7276
			(-1) 해당사항 없음							8375	33.93	8624	36.5718	9071	36.874
			(-6) 설문대상 아님							1106	4.48	388	1.64539	421	1.71138
			(-9) 모름/무응답											30	0.121951
순응도 : "약을 복용해야 한다는 걸 기억하는데 어려움이 있었던 적이 있습니까"		CD9_2	(1) 예							1389	5.62	825	3.49858	486	1.97561											2011-2013년 조사에만 해당
			(2) 아니요							13813	55.96	13744	58.2842	14591	59.313
			(-1) 해당사항 없음							8375	33.93	8624	36.5718	9071	36.874
			(-6) 설문대상 아님							1106	4.48	388	1.64539	421	1.71138
			(-9) 모름/무응답											31	0.126016
순응도 : "증상이 좋아지면, 때때로 약 복용을 중단하십니까"		CD9_3	(1) 예							3391	13.74	2437	10.3346	2768	11.252											2011-2013년 조사에만 해당
			(2) 아니요							11811	47.85	12132	51.4482	12306	50.0244
			(-1) 해당사항 없음							8375	33.93	8624	36.5718	9071	36.874
			(-6) 설문대상 아님							1106	4.48	388	1.64539	421	1.71138
			(-9) 모름/무응답											34	0.138211
순응도: "때때로 약을 복용하고 나쁜 증상이 있으면 약 복용을 중단하십니까"		CD9_4	(1) 예							1796	7.28	957	4.05835	1105	4.49187											2011-2013년 조사에만 해당
			(2) 아니요							13406	54.31	13612	57.7244	13969	56.7846
			(-1) 해당사항 없음							8375	33.93	8624	36.5718	9071	36.874
			(-6) 설문대상 아님							1106	4.48	388	1.64539	421	1.71138
			(-9) 모름/무응답											34	0.138211
불순응이유	정해진 복용 방법대로 복용하지 않을 경우가 있다면 가장 중요한 이유는 무엇입니까?	CD10	(0) 항상 정해진 방법대로 복용하고 있다							11108	45	11119	47.1524	11725	47.6626			17	0.0115857							2011-2013년에만 조사에만 해당하는 보기문항
			(1) 증상이 완화되어서(나아서)	849	5.19	1048	4.98			1776	7.2	1661	7.04381	1701	6.91463	1711	1.10172	1417	0.965706	1142	0.811673	1328	0.953859	1205	0.873309	2010년 상반기 조사에는 해당없음
			(2) 효과가 별로 없어서	108	0.66	98	0.47			175	0.71	201	0.852381	157	0.638211	232	0.149386	240	0.163564	133	0.0945294	148	0.106304	188	0.136251
			(3) 부작용이 나타나서	111	0.68	88	0.42			85	0.34	87	0.368941	63	0.256098	66	0.0424978	71	0.0483875	53	0.0376696	38	0.0272941	49	0.0355121
			(4) 약 먹는 것을 잊어버려서	1349	8.24	1004	4.77			1824	7.39	1242	5.26695	1171	4.76016	670	0.431417	405	0.276013	319	0.226728	400	0.287307	395	0.286271
			(5) 약을 자꾸 먹으면 몸에 나쁠까봐	352	2.15	206	0.98			224	0.91	224	0.949917	238	0.96748	165	0.106245	137	0.0933675	125	0.0888434	175	0.125697	209	0.15147
			(6) 기타	37	0.23	41	0.19			10	0.04	35	0.148425	19	0.0772358	39	0.0251124	30	0.0204454	14	0.00995046	27	0.0193932	24	0.0173937
			(-1) 해당사항 없음	12934	79.02	18084	85.98			8375	33.93	8624	36.5718	9088	36.9431	26731	17.2123	26413	18.0008	27028	19.2101	27519	19.766	28705	20.8036
			(-6) 설문대상 아님	628	3.84	415	1.97			1106	4.48	388	1.64539	421	1.71138	125679	80.9256	117972	80.3996	111883	79.5205	109589	78.7142	107201	77.6926
			(-9) 모름/무응답			50	0.24							17	0.0691057	9	0.00579516	30	0.0204454					5	0.00362369
부작용발생	복용하시는 약으로 부작용이 생긴 적이 있습니까?	CD11	(1) 예	652	3.98	174	0.83			309	1.25	261	1.10682	236	0.95935	561	0.361232	486	0.331216	507	0.360349	499	0.358415	388	0.281198	2010년 상반기 조사에는 해당없음
			(2) 아니오	11579	70.74	3618	17.2			14893	60.34	14308	60.676	14827	60.2724	18393	11.8434	17816	12.1419	17647	12.5426	18817	13.5156	20091	14.5607
			(-1) 해당사항 없음	3493	21.34	12788	60.8			8375	33.93	8624	36.5718	9088	36.9431	10660	6.86405	10419	7.1007	10660	7.57657	10318	7.41108	10296	7.4619
			(-6) 설문대상 아님	628	3.84	4448	21.13			1106	4.48	388	1.64539	421	1.71138	125679	80.9256	117972	80.3996	111883	79.5205	109589	78.7142	107201	77.6926
			(-9) 모름/무응답	16	0.1	6	0.03							28	0.113821	9	0.00579516	39	0.0265791			1	0.000718267	5	0.00362369
월평균약값	OOO(가구원 이름)님께서 질환을 관리 및 치료하기 위해 지불하시는 약값은 월평균 얼마입니까?	CD12_0	유효(원)							5884	23.8383	5476	23.2221	5580	22.6829	7188	4.6284	6934	4.72562	6851	4.86933	7044	5.05947	7175	5.19999	월평균 약값 (원) 2011년 이후 조사에만 해당 (5인 경우:병원(보건소등)에서 약을 직접 받는 경우) ※ 질환단위가 아닌 가구원단위의 질문
			(0) 0원							3119	12.64	2916	12.3659	2634	10.7073	355	0.228587	228	0.155385	205	0.145703	203	0.145808	202	0.146397
			(5) 병원에서 약을 받음(보건소 등)							55	0.22	75	0.318053	142	0.577236	131	0.0843518	244	0.16629	207	0.147125	207	0.148681	199	0.144223
			(-1) 해당사항 없음							15625	63.3	15114	64.094	16136	65.5935	147536	94.9994	139221	94.8811	133434	94.8378	131764	94.6417	130404	94.5087
			(-9) 모름/무응답											108	0.439024	92	0.0592394	105	0.071559			6	0.0043096	1	0.000724737
약제비 부담수준	위의 약값으로 지불하시는 금액의 부담 수준에 대해 어떻게 생각하십니까?	CD12	(1) 가계에 매우 큰 부담을 준다	2555	15.61					634	2.57	572	2.42568	532	2.1626	675	0.434637	688	0.468882	779	0.553672	836	0.600471	803	0.581964	2008년 상반기, 2011년 이후 조사에만 해당 ※ 2011년 이후 조사 지침 변경(질환단위의 질문이 가구원단위의 질문으로 변경됨)
			(2) 가계에 약간의 부담을 준다	3380	20.65					1301	5.27	1126	4.77503	1079	4.38618	1415	0.911128	1589	1.08293	1705	1.21182	1716	1.23255	1751	1.26902
			(3) 감당할 수 있다	2844	17.38					1744	7.07	1851	7.84954	2205	8.96341	2743	1.76624	1964	1.33849	1941	1.37956	2171	1.55936	2208	1.60022
			(4) 가계에 별로 부담을 주지 않는다	2126	12.99					1440	5.83	1123	4.76231	1132	4.60163	1425	0.917567	1766	1.20355	1579	1.12227	1410	1.01276	1533	1.11102
			(5) 가계에 전혀 부담을 주지 않는다	677	4.14					820	3.32	879	3.72758	779	3.16667	1056	0.679965	1173	0.799417	1054	0.749128	1118	0.803022	1076	0.779818
			(-1) 해당사항 없음	4149	25.35					18744	75.94	18030	76.4599	18770	76.3008	147891	95.228	139449	95.0365	133639	94.9835	131973	94.7918	130606	94.6551
			(-9) 모름/무응답	9	0.05									103	0.418699	97	0.062459	103	0.070196					4	0.00289895
의사약사고지여부	의사에게 진료 받거나 약사에게 조제 받을 때, 정기적으로 복용(또는 사용)하시는 약에 대해 말씀하십니까?	CD13	(1) 의사,약사 모두에게 말하는 편임	2876	17.57																					2008년 상반기 조사에만 해당
			(2) 의사에게는 말하나 약사에게는 말하지 않는 편임	5372	32.82
			(3) 의사에게는 말하지 않으나 약사에게는 말하는 편임	58	0.35
			(4) 의사,약사 모두에게 말하지 않음	3922	23.96
			(5)기타	2	0.01
			(-1) 해당사항 없음	3493	21.34
			(-6) 설문대상 아님	628	3.84
			(-9) 모름/무응답	17	0.1
약국선택	약을 구입하신 약국에 대한 질문입니다. 약국을 선택하실 때 가장 중요하게 생각하신 조건은 다음 중 무엇입니까?	CD14	(0) 약국가지않음	235	1.44																					2008년 상반기 조사에만 해당
			(1) 집이나 직장에서 가까운 약국	255	1.56
			(2) 의료기관에서 가까운 약국	6354	38.82
			(3) 의료기관에서 권유하는 약국	18	0.11
			(4) 가족이나 친지가 원유하는 약국	10	0.06
			(5) 약사가 믿을만한 약국	95	0.58
			(6) 시설이 좋은 약국	7	0.04
			(7) 지난번에 약을 구입했던 약국	32	0.2
			(8) 기타	19	0.12
			(-1) 해당사항없음	8711	53.22
			(-6) 설문대상아님	628	3.84
			(-9) 모름/무응답	4	0.02
규칙방문	OOO(가구원 이름)님은 지난 1년 동안 OOO질환을 관리 및 치료를 위해 규칙적으로 병의원을 방문하시는 편이십니까?	CD15	(1) 예					7294	31.39	8627	34.95															"CD4에서 (1)로 응답한 경우" 2010년 상반기, 2011년 조사에만 해당
			(2) 아니오, 아플때만 방문					9885	42.54	8209	33.26
			(-1) 해당사항 없음					3802	16.36	6741	27.31
			(-6) 이전질환 응답오류					2257	9.71	1106	4.48
방문횟수 기준 선택		CD16	(1) 1년 기준					2787	11.99																	"CD15에서 (1)로 응답한 경우" 2010년 상반기 조사에만 해당
			(2) 1개월 기준					4507	19.39
			(-1) 해당사항 없음					13687	58.9
			(-6) 이전질환 응답오류					2257	9.71
			(-9) 모름/무응답
년 방문횟수	OOO(가구원 이름)님은 지난 1년 동안 OOO질환을 관리 및 치료를 위해 몇 회 정도 병의원을 방문하셨습니까?	CD16_1	유효					2787	11.9933																	"CD16에서 (1)로 응답한 경우" 2010년 상반기 조사에만 해당
			(-1) 해당사항 없음					18194	78.3
			(-6) 이전질환 응답오류					2257	9.71
			(-9) 모름/무응답
월 방문횟수	OOO(가구원 이름)님은 지난 1년 동안 OOO질환을 관리 및 치료를 위해 몇 회 정도 병의원을 방문하셨습니까?	CD16_2	유효					4507	19.395																	"CD16에서 (2)로 응답한 경우" 2010년 상반기 조사에만 해당
			(-1) 해당사항 없음					16474	70.9
			(-6) 이전질환 응답오류					2257	9.71
			(-9) 모름/무응답
동일 병의원 방문	OOO(가구원 이름)님은 보유하고 계신 만성질환 관리를 위해 동일한 병의원을 방문하시는 편입니까?	CD17	(1) 1개 병의원에서 모든 만성질환 진료					3726	16.03	4197	17															2010년 상반기 , 2011년 조사에만 해당
			(2) 질환별로 정해진 병의원 다님					11360	48.89	9229	37.39
			(3) 정해진 병의원없이 경우에 따라					4970	21.39	2939	11.91
			(4) 치과 병의원만 방문					783	3.37	334	1.35
			(5) 한방 병의원만 방문					125	0.54	137	0.56
			(6) 기타					15	0.06
			(-1) 해당사항 없음					1	0	6741	27.31
			(-6) 설문대상아님					2257	9.71	1106	4.48
			(-9) 모름/무응답					1	0
주요치료 기관형태	OOO(가구원 이름)님은 보유하고 계신 만성질환 관리를 위해 주로 방문하는 의료기관의 형태는 다음 중 무엇입니까?	CD18	(1) 종합병원/대학병원							3109	12.6															2011년 조사에만 해당
			(2) 병원							1880	7.62
			(3) 의원							10377	42.04
			(4) 보건(지)소/보건의료원							579	2.35
			(5) 한방병의원							455	1.84
			(6) 치과병의원							386	1.56
			(7) 기타							50	0.2
			(-1) 해당사항 없음							6741	27.31
			(-6) 설문대상아님							1106	4.48
			(-9) 모름/무응답
약물 만족도	OOO질환을 관리 및 치료하기 위해 복용하시는 약물치료에 어느 정도 만족하십니까?	CD19	(1) 매우 만족한다							526	2.13	357	1.51393	223	0.906504	534	0.343846	230	0.156748	399	0.283588	433	0.31101	460	0.333379	2011년 이후 조사에만 해당
			(2) 만족한다							9780	39.62	9380	39.7778	9672	39.3171	13030	8.3901	12511	8.52643	13792	9.80263	14718	10.5715	15060	10.9145
			(3) 보통이다							4338	17.57	4381	18.5785	4739	19.2642	4973	3.20215	5179	3.52956	3691	2.62337	3860	2.77251	4643	3.36496
			(4) 불만족스럽다							543	2.2	420	1.78109	404	1.64228	407	0.26207	353	0.240575	263	0.186927	299	0.214762	303	0.219595
			(5) 매우 불만족스럽다							15	0.06	31	0.131462	17	0.0691057	6	0.00386344	7	0.0047706	9	0.00639672	6	0.0043096	13	0.00942159
			(-1) 해당사항 없음							8375	33.93	8624	36.5718	9088	36.9431	10660	6.86405	10419	7.1007	10660	7.57657	10318	7.41108	10296	7.4619
			(-6) 설문대상 아님							1106	4.48	388	1.64539	421	1.71138	125679	80.9256	117972	80.3996	111883	79.5205	109589	78.7142	107201	77.6926
			(-9) 모름/무응답											36	0.146341	13	0.00837079	61	0.0415724			1	0.000718267	5	0.00362369

[truncated: 9 more sheets: md, er, in, ou, appen, ltc, income_ind, 의료비 설명, 오픈코드]
